# Supplementary material for: 7′-Phenyl-5′,6′,7′,7a′-tetra­hydro­dipiro[indan-2,5′-pyrrolo­[1,2-c][1,3]thia­zole-6′,2′′-indan]-1,3,1′′-trione
Source: Acta Crystallogr Sect E Struct Rep Online. 2011 Nov 5;67(Pt 12):o3218–9. doi: 10.1107/S1600536811046174 (PMC3238881; doi:10.1107/S1600536811046174)
Supplement: Supplementary file 1 [file e-67-o3218-sup1.cif]

##############################################################################
#                                                                            #
# This CIF contains the data in a paper accepted for publication in          #
# Acta Crystallographica Section E. It conforms to the requirements of       #
# Notes for Authors for Acta Crystallographica Section E, and has been       #
# peer reviewed under the auspices of the IUCr Commission on Journals.       #
#                                                                            #
# Full details of the Crystallographic Information File format               #
# are given in the paper "The Crystallographic Information File (CIF):       #
# a New Standard Archive File for Crystallography" by S. R. Hall, F. H.      #
# Allen and I. D. Brown [Acta Cryst. (1991), A47, 655-685].                  #
#                                                                            #
# The current version of the core CIF dictionary is obtainable from          #
# ftp://ftp.iucr.org/pub/cif_core.dic.                                       #
#                                                                            #
# Software is freely available for graphical display of the structure(s)     #
# in this CIF. For information consult the CIF software page                 #
# http://www.iucr.org/resources/cif/software.                                #
#                                                                            #
# This file may be used for bona fide research purposes within the           #
# scientific community so long as proper attribution is given to the journal # 
# article from which it was obtained.                                        #
#                                                                            #
##############################################################################
data_global
_audit_creation_method     'form.cif (version 2.0)'
_journal_data_validation_number     ?
_journal_date_recd_electronic     2011-11-01
_journal_date_accepted     2011-11-02
_journal_name_full     'Acta Crystallographica, Section E'
_journal_year     2011
_journal_volume     67
_journal_issue     12
_journal_page_first     o3218
_journal_page_last     o3219
_journal_paper_category     QO
_journal_coeditor_code     HB6489
_publ_contact_author_name     'Prof. Fun, Hoong-Kun'
_publ_contact_author_address
;
X-ray Crystallography Unit
School of Physics
Universiti Sains Malaysia
11800 USM, Penang
MALAYSIA
;
_publ_contact_author_email     hkfun@usm.my
_publ_contact_author_fax     '604 6579150'
_publ_contact_author_phone     '604 6533652'
_publ_section_title
;\
7'-Phenyl-5',6',7',7a'-tetrahydrodipiro[indan-2,5'-pyrrolo[1,2-<i>c</i>][1,3]\
thiazole-6',2''-indan]-1,3,1''-trione
;
loop_
    _publ_author_name
    _publ_author_footnote
    _publ_author_address
    'Ang Chee Wei' ?
;
Institute for Research in Molecular Medicine
Universiti Sains Malaysia
11800 USM, Penang
Malaysia
;
    'Mohamed Ashraf Ali' ?
;
Institute for Research in Molecular Medicine
Universiti Sains Malaysia
11800 USM, Penang
Malaysia
;
    'Tan Soo Choon' ?
;
Institute for Research in Molecular Medicine
Universiti Sains Malaysia
11800 USM, Penang
Malaysia
;
    'Ching Kheng Quah'
;
Thomson Reuters ResearcherID: A-5525-2009.
;
;
X-ray Crystallography Unit
School of Physics
Universiti Sains Malaysia
11800 USM, Penang
Malaysia
;
    'Hoong-Kun Fun'
;
Thomson Reuters ResearcherID: A-3561-2009.
;
;
X-ray Crystallography Unit
School of Physics
Universiti Sains Malaysia
11800 USM, Penang
Malaysia
;
data_I
_audit_creation_method     SHELXL-97
_chemical_name_systematic
;
7'-Phenyl-5',6',7',7a'-tetrahydrodipiro[indan-2,5'-
pyrrolo[1,2-<i>c</i>][1,3]thiazole-6',2''-indan]-1,3,1''-trione
;
_chemical_name_common     ?
_chemical_formula_moiety     'C28 H21 N O3 S'
_chemical_formula_sum     'C28 H21 N O3 S'
_chemical_formula_iupac     'C28 H21 N O3 S'
_chemical_formula_weight     451.52
_chemical_melting_point     ?
_symmetry_cell_setting     monoclinic
_symmetry_space_group_name_H-M     'P 2/c'
_symmetry_space_group_name_Hall     '-P 2yc'
loop_
    _symmetry_equiv_pos_as_xyz
    'x, y, z'
    '-x, y, -z+1/2'
    '-x, -y, -z'
    'x, -y, z-1/2'
_cell_length_a     19.3315(6)
_cell_length_b     9.6523(3)
_cell_length_c     29.9731(8)
_cell_angle_alpha     90.00
_cell_angle_beta     127.817(2)
_cell_angle_gamma     90.00
_cell_volume     4418.1(2)
_cell_formula_units_Z     8
_cell_measurement_reflns_used     8142
_cell_measurement_theta_min     2.28
_cell_measurement_theta_max     29.69
_cell_measurement_temperature     100
_exptl_crystal_description     'block'
_exptl_crystal_colour     'yellow'
_exptl_crystal_size_max     0.442
_exptl_crystal_size_mid     0.217
_exptl_crystal_size_min     0.155
_exptl_crystal_density_diffrn     1.358
_exptl_crystal_density_meas     ?
_exptl_crystal_density_method     'not measured'
_exptl_crystal_F_000     1888
_exptl_absorpt_coefficient_mu     0.178
_exptl_absorpt_correction_type     multi-scan
_exptl_absorpt_process_details     '(<i>SADABS</i>; Bruker, 2009)'
_exptl_absorpt_correction_T_min     0.9254
_exptl_absorpt_correction_T_max     0.9729
_exptl_special_details
;
The crystal was placed in the cold stream of an Oxford Cryosystems
Cobra open-flow nitrogen cryostat (Cosier & Glazer, 1986) operating
at 100.0 (1) K.
;
_diffrn_ambient_temperature     100
_diffrn_radiation_type     MoK\a
_diffrn_radiation_wavelength     0.71073
_diffrn_radiation_source     'fine-focus sealed tube'
_diffrn_radiation_monochromator     graphite
_diffrn_measurement_device_type
;
Bruker SMART APEXII DUO CCD area-detector
;
_diffrn_measurement_method     '\f and \w scans'
_diffrn_detector_area_resol_mean     ?
_diffrn_reflns_number     47347
_diffrn_reflns_av_R_equivalents     0.0667
_diffrn_reflns_av_sigmaI/netI     0.0922
_diffrn_reflns_theta_min     1.33
_diffrn_reflns_theta_max     30.13
_diffrn_reflns_theta_full     30.13
_diffrn_measured_fraction_theta_max     0.991
_diffrn_measured_fraction_theta_full     0.991
_diffrn_reflns_limit_h_min     -27
_diffrn_reflns_limit_h_max     27
_diffrn_reflns_limit_k_min     -13
_diffrn_reflns_limit_k_max     13
_diffrn_reflns_limit_l_min     -41
_diffrn_reflns_limit_l_max     42
_diffrn_standards_number     0
_diffrn_standards_interval_count     .
_diffrn_standards_interval_time     .
_diffrn_standards_decay_%     ?
_refine_special_details
;
 Refinement of F^2^ against ALL reflections.  The weighted R-factor wR and
 goodness of fit S are based on F^2^, conventional R-factors R are based
 on F, with F set to zero for negative F^2^. The threshold expression of
 F^2^ > 2sigma(F^2^) is used only for calculating R-factors(gt) etc. and is
 not relevant to the choice of reflections for refinement.  R-factors based
 on F^2^ are statistically about twice as large as those based on F, and R-
 factors based on ALL data will be even larger.
;
_reflns_number_total     12947
_reflns_number_gt     7530
_reflns_threshold_expression     I>2\s(I)
_refine_ls_structure_factor_coef     Fsqd
_refine_ls_matrix_type     full
_refine_ls_R_factor_all     0.1302
_refine_ls_R_factor_gt     0.0664
_refine_ls_wR_factor_gt     0.1312
_refine_ls_wR_factor_ref     0.1550
_refine_ls_goodness_of_fit_ref     1.018
_refine_ls_restrained_S_all     1.018
_refine_ls_number_reflns     12947
_refine_ls_number_parameters     595
_refine_ls_number_restraints     0
_refine_ls_hydrogen_treatment     constr
_refine_ls_weighting_scheme     calc
_refine_ls_weighting_details
         'calc w=1/[\s^2^(Fo^2^)+(0.0595P)^2^+1.4465P] where P=(Fo^2^+2Fc^2^)/3'
_atom_sites_solution_hydrogens     geom
_atom_sites_solution_primary     direct
_atom_sites_solution_secondary     difmap
_refine_ls_shift/su_max     0.001
_refine_ls_shift/su_mean     0.001
_refine_diff_density_max     0.452
_refine_diff_density_min     -0.492
_refine_ls_extinction_method     none
_refine_ls_extinction_coef     ?
loop_
    _atom_type_symbol
    _atom_type_description
    _atom_type_scat_dispersion_real
    _atom_type_scat_dispersion_imag
    _atom_type_scat_source
    'C' 'C' 0.0033 0.0016
                         'International Tables Vol C Tables 4.2.6.8 and 6.1.1.4'
    'H' 'H' 0.0000 0.0000
                         'International Tables Vol C Tables 4.2.6.8 and 6.1.1.4'
    'N' 'N' 0.0061 0.0033
                         'International Tables Vol C Tables 4.2.6.8 and 6.1.1.4'
    'O' 'O' 0.0106 0.0060
                         'International Tables Vol C Tables 4.2.6.8 and 6.1.1.4'
    'S' 'S' 0.1246 0.1234
                         'International Tables Vol C Tables 4.2.6.8 and 6.1.1.4'
_computing_data_collection     'APEX2 (Bruker, 2009)'
_computing_cell_refinement     'SAINT (Bruker, 2009)'
_computing_data_reduction     'SAINT (Bruker, 2009)'
_computing_structure_solution     'SHELXTL (Sheldrick, 2008)'
_computing_structure_refinement     'SHELXTL (Sheldrick, 2008)'
_computing_molecular_graphics     'SHELXTL (Sheldrick, 2008)'
_computing_publication_material
                             'SHELXTL (Sheldrick, 2008) and PLATON (Spek, 2009)'
loop_
    _atom_site_type_symbol
    _atom_site_label
    _atom_site_fract_x
    _atom_site_fract_y
    _atom_site_fract_z
    _atom_site_U_iso_or_equiv
    _atom_site_adp_type
    _atom_site_calc_flag
    _atom_site_refinement_flags
    _atom_site_occupancy
    _atom_site_symmetry_multiplicity
    _atom_site_disorder_assembly
    _atom_site_disorder_group
    S S1A 0.62967(4) 0.26781(6) 0.97231(3) 0.02670(15) Uani d . 1 1 . .
    O O1A 0.53829(10) 0.50566(16) 0.83979(6) 0.0202(3) Uani d . 1 1 . .
    O O2A 0.65120(10) 0.80602(18) 0.99202(6) 0.0279(4) Uani d . 1 1 . .
    O O3A 0.39540(10) 0.75090(15) 0.79654(6) 0.0202(3) Uani d . 1 1 . .
    N N1A 0.57530(11) 0.52837(18) 0.95265(7) 0.0171(4) Uani d . 1 1 . .
    C C1A 0.55815(13) 0.6143(2) 0.86534(8) 0.0168(5) Uani d . 1 1 . .
    C C2A 0.59616(14) 0.7378(2) 0.85871(9) 0.0174(5) Uani d . 1 1 . .
    C C3A 0.60336(14) 0.7671(2) 0.81616(9) 0.0222(5) Uani d . 1 1 . .
    H H3AA 0.5827 0.7042 0.7860 0.027 Uiso calc R 1 1 . .
    C C4A 0.64194(15) 0.8918(3) 0.81962(10) 0.0272(6) Uani d . 1 1 . .
    H H4AA 0.6467 0.9158 0.7909 0.033 Uiso calc R 1 1 . .
    C C5A 0.67402(16) 0.9831(3) 0.86471(10) 0.0284(6) Uani d . 1 1 . .
    H H5AA 0.7002 1.0678 0.8659 0.034 Uiso calc R 1 1 . .
    C C6A 0.66852(15) 0.9527(2) 0.90770(10) 0.0253(5) Uani d . 1 1 . .
    H H6AA 0.6914 1.0141 0.9386 0.030 Uiso calc R 1 1 . .
    C C7A 0.62811(14) 0.8285(2) 0.90376(9) 0.0205(5) Uani d . 1 1 . .
    C C8A 0.61574(14) 0.7684(2) 0.94378(9) 0.0195(5) Uani d . 1 1 . .
    C C9A 0.55364(14) 0.6436(2) 0.91497(8) 0.0166(4) Uani d . 1 1 . .
    C C10A 0.45760(14) 0.6739(2) 0.89214(8) 0.0167(5) Uani d . 1 1 . .
    C C11A 0.40732(14) 0.7725(2) 0.84090(9) 0.0166(4) Uani d . 1 1 . .
    C C12A 0.37781(13) 0.8917(2) 0.85542(8) 0.0155(4) Uani d . 1 1 . .
    C C13A 0.32921(14) 1.0064(2) 0.82197(9) 0.0186(5) Uani d . 1 1 . .
    H H13A 0.3120 1.0158 0.7849 0.022 Uiso calc R 1 1 . .
    C C14A 0.30687(15) 1.1057(2) 0.84438(9) 0.0217(5) Uani d . 1 1 . .
    H H14A 0.2737 1.1843 0.8225 0.026 Uiso calc R 1 1 . .
    C C15A 0.33283(15) 1.0909(2) 0.89928(9) 0.0210(5) Uani d . 1 1 . .
    H H15A 0.3169 1.1599 0.9141 0.025 Uiso calc R 1 1 . .
    C C16A 0.38156(14) 0.9771(2) 0.93249(9) 0.0189(5) Uani d . 1 1 . .
    H H16A 0.3992 0.9682 0.9697 0.023 Uiso calc R 1 1 . .
    C C17A 0.40395(14) 0.8766(2) 0.91014(8) 0.0164(4) Uani d . 1 1 . .
    C C18A 0.45288(14) 0.7428(2) 0.93681(9) 0.0175(5) Uani d . 1 1 . .
    H H18A 0.4212 0.6827 0.9456 0.021 Uiso calc R 1 1 . .
    H H18C 0.5124 0.7611 0.9721 0.021 Uiso calc R 1 1 . .
    C C19A 0.42138(13) 0.5225(2) 0.87689(8) 0.0157(4) Uani d . 1 1 . .
    H H19A 0.4204 0.4941 0.8444 0.019 Uiso calc R 1 1 . .
    C C20A 0.32991(14) 0.4993(2) 0.85811(9) 0.0163(4) Uani d . 1 1 . .
    C C21A 0.30942(14) 0.4529(2) 0.89297(9) 0.0189(5) Uani d . 1 1 . .
    H H21A 0.3547 0.4409 0.9323 0.023 Uiso calc R 1 1 . .
    C C22A 0.22318(15) 0.4240(2) 0.87041(9) 0.0219(5) Uani d . 1 1 . .
    H H22A 0.2105 0.3906 0.8945 0.026 Uiso calc R 1 1 . .
    C C23A 0.15545(15) 0.4430(2) 0.81357(9) 0.0227(5) Uani d . 1 1 . .
    H H23A 0.0968 0.4219 0.7986 0.027 Uiso calc R 1 1 . .
    C C24A 0.17451(15) 0.4935(2) 0.77879(10) 0.0252(5) Uani d . 1 1 . .
    H H24A 0.1286 0.5098 0.7399 0.030 Uiso calc R 1 1 . .
    C C25A 0.26034(14) 0.5199(2) 0.80094(9) 0.0200(5) Uani d . 1 1 . .
    H H25A 0.2725 0.5532 0.7766 0.024 Uiso calc R 1 1 . .
    C C26A 0.49677(14) 0.4401(2) 0.92853(9) 0.0183(5) Uani d . 1 1 . .
    H H26A 0.4853 0.4305 0.9567 0.022 Uiso calc R 1 1 . .
    C C27A 0.51469(14) 0.2975(2) 0.91563(10) 0.0239(5) Uani d . 1 1 . .
    H H27A 0.5030 0.2972 0.8785 0.029 Uiso calc R 1 1 . .
    H H27C 0.4780 0.2259 0.9155 0.029 Uiso calc R 1 1 . .
    C C28A 0.65485(14) 0.4502(2) 0.97413(9) 0.0203(5) Uani d . 1 1 . .
    H H28A 0.7029 0.4790 1.0133 0.024 Uiso calc R 1 1 . .
    H H28C 0.6734 0.4670 0.9503 0.024 Uiso calc R 1 1 . .
    S S1B 1.12519(4) 0.51070(6) 0.97238(3) 0.02524(15) Uani d . 1 1 . .
    O O1B 1.03573(10) 0.27798(16) 0.83636(6) 0.0218(3) Uani d . 1 1 . .
    O O2B 1.12668(10) -0.03342(16) 0.98297(6) 0.0242(4) Uani d . 1 1 . .
    O O3B 0.88255(10) 0.04463(16) 0.78666(6) 0.0211(3) Uani d . 1 1 . .
    N N1B 1.06431(11) 0.25445(18) 0.94627(7) 0.0169(4) Uani d . 1 1 . .
    C C1B 1.05240(13) 0.1689(2) 0.86112(9) 0.0173(5) Uani d . 1 1 . .
    C C2B 1.09053(14) 0.0444(2) 0.85552(9) 0.0181(5) Uani d . 1 1 . .
    C C3B 1.10378(14) 0.0155(2) 0.81586(9) 0.0221(5) Uani d . 1 1 . .
    H H3BA 1.0869 0.0796 0.7867 0.027 Uiso calc R 1 1 . .
    C C4B 1.14246(15) -0.1098(3) 0.82023(10) 0.0266(5) Uani d . 1 1 . .
    H H4BA 1.1515 -0.1326 0.7933 0.032 Uiso calc R 1 1 . .
    C C5B 1.16840(16) -0.2033(3) 0.86366(10) 0.0295(6) Uani d . 1 1 . .
    H H5BA 1.1950 -0.2884 0.8658 0.035 Uiso calc R 1 1 . .
    C C6B 1.15601(15) -0.1742(2) 0.90362(10) 0.0241(5) Uani d . 1 1 . .
    H H6BA 1.1738 -0.2377 0.9331 0.029 Uiso calc R 1 1 . .
    C C7B 1.11677(14) -0.0489(2) 0.89915(9) 0.0193(5) Uani d . 1 1 . .
    C C8B 1.09942(14) 0.0095(2) 0.93695(9) 0.0191(5) Uani d . 1 1 . .
    C C9B 1.04226(14) 0.1407(2) 0.90805(8) 0.0165(4) Uani d . 1 1 . .
    C C10B 0.94408(14) 0.1170(2) 0.88260(8) 0.0166(4) Uani d . 1 1 . .
    C C11B 0.89434(14) 0.0205(2) 0.83098(8) 0.0163(4) Uani d . 1 1 . .
    C C12B 0.86614(14) -0.1020(2) 0.84504(9) 0.0164(4) Uani d . 1 1 . .
    C C13B 0.82083(14) -0.2189(2) 0.81213(9) 0.0190(5) Uani d . 1 1 . .
    H H13B 0.8037 -0.2272 0.7750 0.023 Uiso calc R 1 1 . .
    C C14B 0.80152(15) -0.3220(2) 0.83486(9) 0.0218(5) Uani d . 1 1 . .
    H H14B 0.7702 -0.4019 0.8131 0.026 Uiso calc R 1 1 . .
    C C15B 0.82820(15) -0.3090(2) 0.89015(9) 0.0211(5) Uani d . 1 1 . .
    H H15B 0.8155 -0.3814 0.9056 0.025 Uiso calc R 1 1 . .
    C C16B 0.87255(14) -0.1927(2) 0.92241(9) 0.0195(5) Uani d . 1 1 . .
    H H16B 0.8899 -0.1846 0.9596 0.023 Uiso calc R 1 1 . .
    C C17B 0.89134(13) -0.0879(2) 0.89954(8) 0.0157(4) Uani d . 1 1 . .
    C C18B 0.93578(14) 0.0482(2) 0.92581(9) 0.0177(5) Uani d . 1 1 . .
    H H18B 0.9942 0.0337 0.9624 0.021 Uiso calc R 1 1 . .
    H H18D 0.9002 0.1064 0.9321 0.021 Uiso calc R 1 1 . .
    C C19B 0.91199(13) 0.2697(2) 0.86880(8) 0.0164(4) Uani d . 1 1 . .
    H H19B 0.9129 0.2994 0.8372 0.020 Uiso calc R 1 1 . .
    C C20B 0.81980(14) 0.2937(2) 0.84906(9) 0.0166(4) Uani d . 1 1 . .
    C C21B 0.79908(15) 0.3294(2) 0.88491(9) 0.0200(5) Uani d . 1 1 . .
    H H21B 0.8443 0.3371 0.9244 0.024 Uiso calc R 1 1 . .
    C C22B 0.71272(15) 0.3535(2) 0.86304(10) 0.0250(5) Uani d . 1 1 . .
    H H22B 0.6997 0.3785 0.8878 0.030 Uiso calc R 1 1 . .
    C C23B 0.64529(15) 0.3417(2) 0.80574(10) 0.0263(5) Uani d . 1 1 . .
    H H23B 0.5865 0.3597 0.7910 0.032 Uiso calc R 1 1 . .
    C C24B 0.66510(15) 0.3031(2) 0.77019(10) 0.0260(5) Uani d . 1 1 . .
    H H24B 0.6193 0.2920 0.7309 0.031 Uiso calc R 1 1 . .
    C C25B 0.75119(14) 0.2807(2) 0.79155(9) 0.0202(5) Uani d . 1 1 . .
    H H25B 0.7637 0.2559 0.7665 0.024 Uiso calc R 1 1 . .
    C C26B 0.98754(13) 0.3470(2) 0.92214(9) 0.0180(5) Uani d . 1 1 . .
    H H26B 0.9743 0.3561 0.9494 0.022 Uiso calc R 1 1 . .
    C C27B 1.01105(14) 0.4886(2) 0.91226(9) 0.0228(5) Uani d . 1 1 . .
    H H27B 0.9744 0.5623 0.9112 0.027 Uiso calc R 1 1 . .
    H H27D 1.0034 0.4900 0.8764 0.027 Uiso calc R 1 1 . .
    C C28B 1.14705(14) 0.3275(2) 0.97163(9) 0.0210(5) Uani d . 1 1 . .
    H H28D 1.1681 0.3122 0.9491 0.025 Uiso calc R 1 1 . .
    H H28E 1.1923 0.2938 1.0105 0.025 Uiso calc R 1 1 . .
loop_
    _atom_site_aniso_label
    _atom_site_aniso_U_11
    _atom_site_aniso_U_22
    _atom_site_aniso_U_33
    _atom_site_aniso_U_12
    _atom_site_aniso_U_13
    _atom_site_aniso_U_23
    S1A 0.0213(3) 0.0209(3) 0.0327(3) 0.0081(2) 0.0139(3) 0.0062(3)
    O1A 0.0215(8) 0.0199(9) 0.0223(8) -0.0007(7) 0.0150(7) -0.0036(7)
    O2A 0.0270(9) 0.0345(10) 0.0219(8) -0.0055(8) 0.0148(7) -0.0085(7)
    O3A 0.0248(9) 0.0214(9) 0.0183(7) 0.0026(7) 0.0152(7) 0.0017(6)
    N1A 0.0166(10) 0.0172(10) 0.0187(9) 0.0026(8) 0.0114(8) 0.0021(7)
    C1A 0.0129(11) 0.0209(12) 0.0173(10) 0.0054(9) 0.0096(9) 0.0026(9)
    C2A 0.0136(11) 0.0193(12) 0.0191(10) 0.0021(9) 0.0099(9) 0.0006(9)
    C3A 0.0194(12) 0.0271(13) 0.0215(11) 0.0014(10) 0.0134(10) 0.0000(10)
    C4A 0.0254(13) 0.0310(15) 0.0312(13) 0.0008(11) 0.0205(11) 0.0059(11)
    C5A 0.0263(14) 0.0220(13) 0.0391(14) -0.0029(11) 0.0212(12) 0.0019(11)
    C6A 0.0215(13) 0.0205(13) 0.0315(13) -0.0014(10) 0.0151(11) -0.0030(10)
    C7A 0.0155(12) 0.0216(12) 0.0219(11) 0.0014(9) 0.0102(9) -0.0019(9)
    C8A 0.0169(11) 0.0215(12) 0.0198(11) 0.0020(9) 0.0111(9) -0.0026(9)
    C9A 0.0165(11) 0.0189(11) 0.0161(10) 0.0035(9) 0.0109(9) 0.0016(9)
    C10A 0.0187(11) 0.0170(11) 0.0179(10) 0.0027(9) 0.0129(9) 0.0010(9)
    C11A 0.0159(11) 0.0166(11) 0.0193(10) -0.0013(9) 0.0117(9) 0.0013(9)
    C12A 0.0137(11) 0.0146(11) 0.0175(10) -0.0002(8) 0.0093(9) 0.0012(8)
    C13A 0.0204(12) 0.0165(11) 0.0186(10) 0.0005(9) 0.0119(9) 0.0018(9)
    C14A 0.0246(13) 0.0162(12) 0.0211(11) 0.0045(10) 0.0125(10) 0.0050(9)
    C15A 0.0249(12) 0.0161(12) 0.0241(11) 0.0010(10) 0.0161(10) -0.0011(9)
    C16A 0.0230(12) 0.0175(12) 0.0188(10) -0.0004(9) 0.0141(10) -0.0006(9)
    C17A 0.0155(11) 0.0158(11) 0.0183(10) -0.0011(9) 0.0105(9) 0.0002(9)
    C18A 0.0201(11) 0.0171(11) 0.0189(10) 0.0040(9) 0.0138(9) 0.0041(9)
    C19A 0.0172(11) 0.0155(11) 0.0168(10) 0.0031(9) 0.0116(9) 0.0019(8)
    C20A 0.0171(11) 0.0123(11) 0.0218(10) 0.0019(9) 0.0132(9) 0.0001(9)
    C21A 0.0206(12) 0.0177(12) 0.0190(10) 0.0028(9) 0.0125(9) 0.0010(9)
    C22A 0.0277(13) 0.0182(12) 0.0303(12) 0.0000(10) 0.0232(11) 0.0028(10)
    C23A 0.0177(12) 0.0217(13) 0.0295(12) -0.0024(10) 0.0150(10) -0.0006(10)
    C24A 0.0200(13) 0.0280(14) 0.0232(11) 0.0017(10) 0.0110(10) 0.0032(10)
    C25A 0.0220(12) 0.0194(12) 0.0197(11) 0.0015(9) 0.0133(9) 0.0031(9)
    C26A 0.0184(12) 0.0178(12) 0.0202(10) 0.0044(9) 0.0125(9) 0.0041(9)
    C27A 0.0201(12) 0.0173(12) 0.0304(12) 0.0042(10) 0.0135(10) 0.0038(10)
    C28A 0.0165(11) 0.0225(12) 0.0214(11) 0.0058(9) 0.0113(9) 0.0031(9)
    S1B 0.0198(3) 0.0196(3) 0.0297(3) -0.0061(2) 0.0118(3) -0.0037(2)
    O1B 0.0233(9) 0.0207(9) 0.0262(8) 0.0016(7) 0.0177(7) 0.0044(7)
    O2B 0.0241(9) 0.0251(9) 0.0193(8) 0.0018(7) 0.0112(7) 0.0062(7)
    O3B 0.0240(9) 0.0231(9) 0.0179(8) -0.0024(7) 0.0136(7) -0.0008(6)
    N1B 0.0149(9) 0.0175(10) 0.0179(9) -0.0032(7) 0.0097(8) -0.0023(7)
    C1B 0.0128(11) 0.0218(12) 0.0168(10) -0.0021(9) 0.0088(9) -0.0004(9)
    C2B 0.0136(11) 0.0210(12) 0.0169(10) -0.0014(9) 0.0080(9) -0.0004(9)
    C3B 0.0190(12) 0.0268(13) 0.0229(11) -0.0003(10) 0.0140(10) -0.0003(10)
    C4B 0.0263(13) 0.0292(14) 0.0283(12) -0.0008(11) 0.0188(11) -0.0059(11)
    C5B 0.0301(14) 0.0231(13) 0.0373(14) 0.0034(11) 0.0217(12) -0.0024(11)
    C6B 0.0225(13) 0.0191(13) 0.0277(12) 0.0017(10) 0.0139(10) 0.0015(10)
    C7B 0.0134(11) 0.0198(12) 0.0207(11) -0.0012(9) 0.0085(9) 0.0005(9)
    C8B 0.0153(11) 0.0191(12) 0.0186(10) -0.0047(9) 0.0082(9) -0.0024(9)
    C9B 0.0159(11) 0.0177(11) 0.0175(10) -0.0013(9) 0.0111(9) -0.0008(9)
    C10B 0.0175(11) 0.0166(11) 0.0178(10) -0.0041(9) 0.0119(9) -0.0035(9)
    C11B 0.0160(11) 0.0174(11) 0.0176(10) 0.0008(9) 0.0115(9) -0.0006(9)
    C12B 0.0157(11) 0.0143(11) 0.0195(10) 0.0013(9) 0.0109(9) 0.0009(9)
    C13B 0.0199(12) 0.0179(12) 0.0173(10) 0.0000(9) 0.0105(9) -0.0020(9)
    C14B 0.0249(13) 0.0152(12) 0.0235(11) -0.0041(10) 0.0140(10) -0.0043(9)
    C15B 0.0255(13) 0.0164(12) 0.0230(11) -0.0028(10) 0.0157(10) 0.0022(9)
    C16B 0.0220(12) 0.0179(12) 0.0203(11) -0.0030(9) 0.0138(10) -0.0021(9)
    C17B 0.0136(11) 0.0145(11) 0.0185(10) -0.0004(8) 0.0097(9) -0.0011(8)
    C18B 0.0189(12) 0.0195(12) 0.0176(10) -0.0037(9) 0.0125(9) -0.0018(9)
    C19B 0.0181(11) 0.0143(11) 0.0182(10) -0.0031(9) 0.0119(9) -0.0028(8)
    C20B 0.0171(11) 0.0118(11) 0.0234(11) -0.0037(9) 0.0136(9) -0.0019(9)
    C21B 0.0215(12) 0.0183(12) 0.0220(11) -0.0021(9) 0.0143(10) -0.0037(9)
    C22B 0.0271(14) 0.0217(13) 0.0338(13) -0.0030(10) 0.0225(11) -0.0080(10)
    C23B 0.0167(12) 0.0243(13) 0.0352(13) 0.0001(10) 0.0145(11) -0.0039(11)
    C24B 0.0212(13) 0.0246(13) 0.0251(12) -0.0021(10) 0.0106(10) -0.0029(10)
    C25B 0.0208(12) 0.0199(12) 0.0218(11) -0.0008(9) 0.0141(10) -0.0027(9)
    C26B 0.0158(11) 0.0188(12) 0.0203(10) -0.0018(9) 0.0116(9) -0.0012(9)
    C27B 0.0180(12) 0.0186(12) 0.0276(12) -0.0033(9) 0.0118(10) -0.0026(10)
    C28B 0.0186(12) 0.0219(13) 0.0229(11) -0.0033(10) 0.0129(10) -0.0003(9)
_geom_special_details
;
 All esds (except the esd in the dihedral angle between two l.s. planes)
 are estimated using the full covariance matrix.  The cell esds are taken
 into account individually in the estimation of esds in distances, angles
 and torsion angles; correlations between esds in cell parameters are only
 used when they are defined by crystal symmetry.  An approximate (isotropic)
 treatment of cell esds is used for estimating esds involving l.s. planes.
;
loop_
    _geom_bond_atom_site_label_1
    _geom_bond_atom_site_label_2
    _geom_bond_site_symmetry_2
    _geom_bond_distance
    _geom_bond_publ_flag
    S1A C27A . 1.811(2) ?
    S1A C28A . 1.818(2) ?
    O1A C1A . 1.214(2) ?
    O2A C8A . 1.215(2) ?
    O3A C11A . 1.220(2) ?
    N1A C9A . 1.452(3) ?
    N1A C28A . 1.461(3) ?
    N1A C26A . 1.485(3) ?
    C1A C2A . 1.476(3) ?
    C1A C9A . 1.568(3) ?
    C2A C3A . 1.394(3) ?
    C2A C7A . 1.396(3) ?
    C3A C4A . 1.386(3) ?
    C3A H3AA . 0.9500 ?
    C4A C5A . 1.400(3) ?
    C4A H4AA . 0.9500 ?
    C5A C6A . 1.388(3) ?
    C5A H5AA . 0.9500 ?
    C6A C7A . 1.396(3) ?
    C6A H6AA . 0.9500 ?
    C7A C8A . 1.478(3) ?
    C8A C9A . 1.539(3) ?
    C9A C10A . 1.563(3) ?
    C10A C11A . 1.542(3) ?
    C10A C18A . 1.547(3) ?
    C10A C19A . 1.563(3) ?
    C11A C12A . 1.464(3) ?
    C12A C17A . 1.396(3) ?
    C12A C13A . 1.400(3) ?
    C13A C14A . 1.382(3) ?
    C13A H13A . 0.9500 ?
    C14A C15A . 1.402(3) ?
    C14A H14A . 0.9500 ?
    C15A C16A . 1.391(3) ?
    C15A H15A . 0.9500 ?
    C16A C17A . 1.390(3) ?
    C16A H16A . 0.9500 ?
    C17A C18A . 1.508(3) ?
    C18A H18A . 0.9900 ?
    C18A H18C . 0.9900 ?
    C19A C20A . 1.508(3) ?
    C19A C26A . 1.544(3) ?
    C19A H19A . 1.0000 ?
    C20A C21A . 1.399(3) ?
    C20A C25A . 1.399(3) ?
    C21A C22A . 1.390(3) ?
    C21A H21A . 0.9500 ?
    C22A C23A . 1.384(3) ?
    C22A H22A . 0.9500 ?
    C23A C24A . 1.389(3) ?
    C23A H23A . 0.9500 ?
    C24A C25A . 1.381(3) ?
    C24A H24A . 0.9500 ?
    C25A H25A . 0.9500 ?
    C26A C27A . 1.526(3) ?
    C26A H26A . 1.0000 ?
    C27A H27A . 0.9900 ?
    C27A H27C . 0.9900 ?
    C28A H28A . 0.9900 ?
    C28A H28C . 0.9900 ?
    S1B C27B . 1.813(2) ?
    S1B C28B . 1.822(2) ?
    O1B C1B . 1.212(2) ?
    O2B C8B . 1.209(2) ?
    O3B C11B . 1.225(2) ?
    N1B C9B . 1.449(3) ?
    N1B C28B . 1.463(3) ?
    N1B C26B . 1.486(3) ?
    C1B C2B . 1.472(3) ?
    C1B C9B . 1.559(3) ?
    C2B C3B . 1.389(3) ?
    C2B C7B . 1.402(3) ?
    C3B C4B . 1.385(3) ?
    C3B H3BA . 0.9500 ?
    C4B C5B . 1.400(3) ?
    C4B H4BA . 0.9500 ?
    C5B C6B . 1.387(3) ?
    C5B H5BA . 0.9500 ?
    C6B C7B . 1.389(3) ?
    C6B H6BA . 0.9500 ?
    C7B C8B . 1.477(3) ?
    C8B C9B . 1.550(3) ?
    C9B C10B . 1.569(3) ?
    C10B C11B . 1.537(3) ?
    C10B C18B . 1.549(3) ?
    C10B C19B . 1.554(3) ?
    C11B C12B . 1.468(3) ?
    C12B C17B . 1.396(3) ?
    C12B C13B . 1.398(3) ?
    C13B C14B . 1.380(3) ?
    C13B H13B . 0.9500 ?
    C14B C15B . 1.407(3) ?
    C14B H14B . 0.9500 ?
    C15B C16B . 1.383(3) ?
    C15B H15B . 0.9500 ?
    C16B C17B . 1.390(3) ?
    C16B H16B . 0.9500 ?
    C17B C18B . 1.501(3) ?
    C18B H18B . 0.9900 ?
    C18B H18D . 0.9900 ?
    C19B C20B . 1.512(3) ?
    C19B C26B . 1.543(3) ?
    C19B H19B . 1.0000 ?
    C20B C25B . 1.394(3) ?
    C20B C21B . 1.400(3) ?
    C21B C22B . 1.389(3) ?
    C21B H21B . 0.9500 ?
    C22B C23B . 1.384(3) ?
    C22B H22B . 0.9500 ?
    C23B C24B . 1.386(3) ?
    C23B H23B . 0.9500 ?
    C24B C25B . 1.386(3) ?
    C24B H24B . 0.9500 ?
    C25B H25B . 0.9500 ?
    C26B C27B . 1.526(3) ?
    C26B H26B . 1.0000 ?
    C27B H27B . 0.9900 ?
    C27B H27D . 0.9900 ?
    C28B H28D . 0.9900 ?
    C28B H28E . 0.9900 ?
loop_
    _geom_angle_atom_site_label_1
    _geom_angle_atom_site_label_2
    _geom_angle_atom_site_label_3
    _geom_angle_site_symmetry_1
    _geom_angle_site_symmetry_3
    _geom_angle
    _geom_angle_publ_flag
    C27A S1A C28A . . 91.53(10) ?
    C9A N1A C28A . . 117.51(17) ?
    C9A N1A C26A . . 109.83(16) ?
    C28A N1A C26A . . 113.82(17) ?
    O1A C1A C2A . . 127.13(19) ?
    O1A C1A C9A . . 125.02(19) ?
    C2A C1A C9A . . 107.72(18) ?
    C3A C2A C7A . . 121.6(2) ?
    C3A C2A C1A . . 128.6(2) ?
    C7A C2A C1A . . 109.73(18) ?
    C4A C3A C2A . . 117.3(2) ?
    C4A C3A H3AA . . 121.3 ?
    C2A C3A H3AA . . 121.3 ?
    C3A C4A C5A . . 121.2(2) ?
    C3A C4A H4AA . . 119.4 ?
    C5A C4A H4AA . . 119.4 ?
    C6A C5A C4A . . 121.5(2) ?
    C6A C5A H5AA . . 119.2 ?
    C4A C5A H5AA . . 119.2 ?
    C5A C6A C7A . . 117.4(2) ?
    C5A C6A H6AA . . 121.3 ?
    C7A C6A H6AA . . 121.3 ?
    C6A C7A C2A . . 120.9(2) ?
    C6A C7A C8A . . 129.0(2) ?
    C2A C7A C8A . . 110.06(19) ?
    O2A C8A C7A . . 126.4(2) ?
    O2A C8A C9A . . 125.4(2) ?
    C7A C8A C9A . . 108.11(17) ?
    N1A C9A C8A . . 114.17(17) ?
    N1A C9A C10A . . 100.53(16) ?
    C8A C9A C10A . . 114.04(17) ?
    N1A C9A C1A . . 116.30(17) ?
    C8A C9A C1A . . 101.25(17) ?
    C10A C9A C1A . . 111.14(16) ?
    C11A C10A C18A . . 105.14(17) ?
    C11A C10A C9A . . 113.93(17) ?
    C18A C10A C9A . . 112.73(17) ?
    C11A C10A C19A . . 112.94(17) ?
    C18A C10A C19A . . 113.69(17) ?
    C9A C10A C19A . . 98.71(16) ?
    O3A C11A C12A . . 127.63(19) ?
    O3A C11A C10A . . 124.24(19) ?
    C12A C11A C10A . . 108.13(17) ?
    C17A C12A C13A . . 121.60(19) ?
    C17A C12A C11A . . 109.95(18) ?
    C13A C12A C11A . . 128.44(19) ?
    C14A C13A C12A . . 118.22(19) ?
    C14A C13A H13A . . 120.9 ?
    C12A C13A H13A . . 120.9 ?
    C13A C14A C15A . . 120.4(2) ?
    C13A C14A H14A . . 119.8 ?
    C15A C14A H14A . . 119.8 ?
    C16A C15A C14A . . 121.2(2) ?
    C16A C15A H15A . . 119.4 ?
    C14A C15A H15A . . 119.4 ?
    C17A C16A C15A . . 118.72(19) ?
    C17A C16A H16A . . 120.6 ?
    C15A C16A H16A . . 120.6 ?
    C16A C17A C12A . . 119.87(19) ?
    C16A C17A C18A . . 128.43(19) ?
    C12A C17A C18A . . 111.67(18) ?
    C17A C18A C10A . . 105.08(16) ?
    C17A C18A H18A . . 110.7 ?
    C10A C18A H18A . . 110.7 ?
    C17A C18A H18C . . 110.7 ?
    C10A C18A H18C . . 110.7 ?
    H18A C18A H18C . . 108.8 ?
    C20A C19A C26A . . 117.91(17) ?
    C20A C19A C10A . . 117.38(17) ?
    C26A C19A C10A . . 102.11(16) ?
    C20A C19A H19A . . 106.2 ?
    C26A C19A H19A . . 106.2 ?
    C10A C19A H19A . . 106.2 ?
    C21A C20A C25A . . 117.4(2) ?
    C21A C20A C19A . . 124.95(19) ?
    C25A C20A C19A . . 117.56(19) ?
    C22A C21A C20A . . 120.3(2) ?
    C22A C21A H21A . . 119.8 ?
    C20A C21A H21A . . 119.8 ?
    C23A C22A C21A . . 121.3(2) ?
    C23A C22A H22A . . 119.3 ?
    C21A C22A H22A . . 119.3 ?
    C22A C23A C24A . . 119.0(2) ?
    C22A C23A H23A . . 120.5 ?
    C24A C23A H23A . . 120.5 ?
    C25A C24A C23A . . 119.8(2) ?
    C25A C24A H24A . . 120.1 ?
    C23A C24A H24A . . 120.1 ?
    C24A C25A C20A . . 122.1(2) ?
    C24A C25A H25A . . 118.9 ?
    C20A C25A H25A . . 118.9 ?
    N1A C26A C27A . . 108.50(17) ?
    N1A C26A C19A . . 104.34(16) ?
    C27A C26A C19A . . 115.54(18) ?
    N1A C26A H26A . . 109.4 ?
    C27A C26A H26A . . 109.4 ?
    C19A C26A H26A . . 109.4 ?
    C26A C27A S1A . . 104.12(15) ?
    C26A C27A H27A . . 110.9 ?
    S1A C27A H27A . . 110.9 ?
    C26A C27A H27C . . 110.9 ?
    S1A C27A H27C . . 110.9 ?
    H27A C27A H27C . . 109.0 ?
    N1A C28A S1A . . 107.26(15) ?
    N1A C28A H28A . . 110.3 ?
    S1A C28A H28A . . 110.3 ?
    N1A C28A H28C . . 110.3 ?
    S1A C28A H28C . . 110.3 ?
    H28A C28A H28C . . 108.5 ?
    C27B S1B C28B . . 91.36(10) ?
    C9B N1B C28B . . 118.27(17) ?
    C9B N1B C26B . . 110.40(16) ?
    C28B N1B C26B . . 114.26(17) ?
    O1B C1B C2B . . 127.08(19) ?
    O1B C1B C9B . . 124.77(19) ?
    C2B C1B C9B . . 108.03(18) ?
    C3B C2B C7B . . 121.2(2) ?
    C3B C2B C1B . . 129.0(2) ?
    C7B C2B C1B . . 109.78(18) ?
    C4B C3B C2B . . 117.8(2) ?
    C4B C3B H3BA . . 121.1 ?
    C2B C3B H3BA . . 121.1 ?
    C3B C4B C5B . . 121.1(2) ?
    C3B C4B H4BA . . 119.5 ?
    C5B C4B H4BA . . 119.5 ?
    C6B C5B C4B . . 121.3(2) ?
    C6B C5B H5BA . . 119.4 ?
    C4B C5B H5BA . . 119.4 ?
    C5B C6B C7B . . 117.8(2) ?
    C5B C6B H6BA . . 121.1 ?
    C7B C6B H6BA . . 121.1 ?
    C6B C7B C2B . . 120.9(2) ?
    C6B C7B C8B . . 128.7(2) ?
    C2B C7B C8B . . 110.34(19) ?
    O2B C8B C7B . . 126.8(2) ?
    O2B C8B C9B . . 125.5(2) ?
    C7B C8B C9B . . 107.63(17) ?
    N1B C9B C8B . . 114.46(17) ?
    N1B C9B C1B . . 116.27(17) ?
    C8B C9B C1B . . 101.87(17) ?
    N1B C9B C10B . . 100.19(16) ?
    C8B C9B C10B . . 112.82(17) ?
    C1B C9B C10B . . 111.76(16) ?
    C11B C10B C18B . . 105.07(17) ?
    C11B C10B C19B . . 113.95(17) ?
    C18B C10B C19B . . 113.60(17) ?
    C11B C10B C9B . . 113.69(17) ?
    C18B C10B C9B . . 111.76(17) ?
    C19B C10B C9B . . 99.06(16) ?
    O3B C11B C12B . . 127.59(19) ?
    O3B C11B C10B . . 124.19(19) ?
    C12B C11B C10B . . 108.22(17) ?
    C17B C12B C13B . . 121.5(2) ?
    C17B C12B C11B . . 109.41(18) ?
    C13B C12B C11B . . 129.05(19) ?
    C14B C13B C12B . . 118.40(19) ?
    C14B C13B H13B . . 120.8 ?
    C12B C13B H13B . . 120.8 ?
    C13B C14B C15B . . 120.1(2) ?
    C13B C14B H14B . . 119.9 ?
    C15B C14B H14B . . 119.9 ?
    C16B C15B C14B . . 121.2(2) ?
    C16B C15B H15B . . 119.4 ?
    C14B C15B H15B . . 119.4 ?
    C15B C16B C17B . . 118.9(2) ?
    C15B C16B H16B . . 120.5 ?
    C17B C16B H16B . . 120.5 ?
    C16B C17B C12B . . 119.8(2) ?
    C16B C17B C18B . . 128.11(19) ?
    C12B C17B C18B . . 112.11(18) ?
    C17B C18B C10B . . 104.84(16) ?
    C17B C18B H18B . . 110.8 ?
    C10B C18B H18B . . 110.8 ?
    C17B C18B H18D . . 110.8 ?
    C10B C18B H18D . . 110.8 ?
    H18B C18B H18D . . 108.9 ?
    C20B C19B C26B . . 118.09(17) ?
    C20B C19B C10B . . 115.59(17) ?
    C26B C19B C10B . . 102.28(16) ?
    C20B C19B H19B . . 106.7 ?
    C26B C19B H19B . . 106.7 ?
    C10B C19B H19B . . 106.7 ?
    C25B C20B C21B . . 117.9(2) ?
    C25B C20B C19B . . 118.00(19) ?
    C21B C20B C19B . . 124.09(19) ?
    C22B C21B C20B . . 120.4(2) ?
    C22B C21B H21B . . 119.8 ?
    C20B C21B H21B . . 119.8 ?
    C23B C22B C21B . . 121.1(2) ?
    C23B C22B H22B . . 119.4 ?
    C21B C22B H22B . . 119.4 ?
    C22B C23B C24B . . 118.8(2) ?
    C22B C23B H23B . . 120.6 ?
    C24B C23B H23B . . 120.6 ?
    C25B C24B C23B . . 120.4(2) ?
    C25B C24B H24B . . 119.8 ?
    C23B C24B H24B . . 119.8 ?
    C24B C25B C20B . . 121.3(2) ?
    C24B C25B H25B . . 119.3 ?
    C20B C25B H25B . . 119.3 ?
    N1B C26B C27B . . 107.79(17) ?
    N1B C26B C19B . . 104.02(16) ?
    C27B C26B C19B . . 115.93(17) ?
    N1B C26B H26B . . 109.6 ?
    C27B C26B H26B . . 109.6 ?
    C19B C26B H26B . . 109.6 ?
    C26B C27B S1B . . 103.79(15) ?
    C26B C27B H27B . . 111.0 ?
    S1B C27B H27B . . 111.0 ?
    C26B C27B H27D . . 111.0 ?
    S1B C27B H27D . . 111.0 ?
    H27B C27B H27D . . 109.0 ?
    N1B C28B S1B . . 106.62(15) ?
    N1B C28B H28D . . 110.4 ?
    S1B C28B H28D . . 110.4 ?
    N1B C28B H28E . . 110.4 ?
    S1B C28B H28E . . 110.4 ?
    H28D C28B H28E . . 108.6 ?
loop_
    _geom_torsion_atom_site_label_1
    _geom_torsion_atom_site_label_2
    _geom_torsion_atom_site_label_3
    _geom_torsion_atom_site_label_4
    _geom_torsion_site_symmetry_1
    _geom_torsion_site_symmetry_2
    _geom_torsion_site_symmetry_3
    _geom_torsion_site_symmetry_4
    _geom_torsion
    _geom_torsion_publ_flag
    O1A C1A C2A C3A . . . . 12.4(4) ?
    C9A C1A C2A C3A . . . . -171.6(2) ?
    O1A C1A C2A C7A . . . . -166.5(2) ?
    C9A C1A C2A C7A . . . . 9.6(2) ?
    C7A C2A C3A C4A . . . . -1.4(3) ?
    C1A C2A C3A C4A . . . . 179.8(2) ?
    C2A C3A C4A C5A . . . . 1.3(3) ?
    C3A C4A C5A C6A . . . . 0.0(4) ?
    C4A C5A C6A C7A . . . . -1.2(3) ?
    C5A C6A C7A C2A . . . . 1.2(3) ?
    C5A C6A C7A C8A . . . . 177.9(2) ?
    C3A C2A C7A C6A . . . . 0.1(3) ?
    C1A C2A C7A C6A . . . . 179.1(2) ?
    C3A C2A C7A C8A . . . . -177.2(2) ?
    C1A C2A C7A C8A . . . . 1.8(2) ?
    C6A C7A C8A O2A . . . . -12.8(4) ?
    C2A C7A C8A O2A . . . . 164.2(2) ?
    C6A C7A C8A C9A . . . . 170.3(2) ?
    C2A C7A C8A C9A . . . . -12.7(2) ?
    C28A N1A C9A C8A . . . . -69.7(2) ?
    C26A N1A C9A C8A . . . . 158.05(17) ?
    C28A N1A C9A C10A . . . . 167.74(17) ?
    C26A N1A C9A C10A . . . . 35.5(2) ?
    C28A N1A C9A C1A . . . . 47.7(3) ?
    C26A N1A C9A C1A . . . . -84.5(2) ?
    O2A C8A C9A N1A . . . . -34.0(3) ?
    C7A C8A C9A N1A . . . . 142.94(18) ?
    O2A C8A C9A C10A . . . . 80.8(3) ?
    C7A C8A C9A C10A . . . . -102.3(2) ?
    O2A C8A C9A C1A . . . . -159.8(2) ?
    C7A C8A C9A C1A . . . . 17.2(2) ?
    O1A C1A C9A N1A . . . . 35.7(3) ?
    C2A C1A C9A N1A . . . . -140.44(18) ?
    O1A C1A C9A C8A . . . . 160.0(2) ?
    C2A C1A C9A C8A . . . . -16.1(2) ?
    O1A C1A C9A C10A . . . . -78.5(3) ?
    C2A C1A C9A C10A . . . . 105.37(19) ?
    N1A C9A C10A C11A . . . . -167.79(17) ?
    C8A C9A C10A C11A . . . . 69.6(2) ?
    C1A C9A C10A C11A . . . . -44.1(2) ?
    N1A C9A C10A C18A . . . . 72.5(2) ?
    C8A C9A C10A C18A . . . . -50.1(2) ?
    C1A C9A C10A C18A . . . . -163.79(17) ?
    N1A C9A C10A C19A . . . . -47.83(18) ?
    C8A C9A C10A C19A . . . . -170.43(16) ?
    C1A C9A C10A C19A . . . . 75.89(19) ?
    C18A C10A C11A O3A . . . . -178.3(2) ?
    C9A C10A C11A O3A . . . . 57.7(3) ?
    C19A C10A C11A O3A . . . . -53.8(3) ?
    C18A C10A C11A C12A . . . . 1.5(2) ?
    C9A C10A C11A C12A . . . . -122.43(19) ?
    C19A C10A C11A C12A . . . . 125.99(18) ?
    O3A C11A C12A C17A . . . . 179.3(2) ?
    C10A C11A C12A C17A . . . . -0.5(2) ?
    O3A C11A C12A C13A . . . . 0.5(4) ?
    C10A C11A C12A C13A . . . . -179.4(2) ?
    C17A C12A C13A C14A . . . . -0.3(3) ?
    C11A C12A C13A C14A . . . . 178.4(2) ?
    C12A C13A C14A C15A . . . . 0.2(3) ?
    C13A C14A C15A C16A . . . . 0.1(3) ?
    C14A C15A C16A C17A . . . . -0.4(3) ?
    C15A C16A C17A C12A . . . . 0.3(3) ?
    C15A C16A C17A C18A . . . . -177.5(2) ?
    C13A C12A C17A C16A . . . . 0.1(3) ?
    C11A C12A C17A C16A . . . . -178.88(19) ?
    C13A C12A C17A C18A . . . . 178.18(19) ?
    C11A C12A C17A C18A . . . . -0.8(2) ?
    C16A C17A C18A C10A . . . . 179.6(2) ?
    C12A C17A C18A C10A . . . . 1.7(2) ?
    C11A C10A C18A C17A . . . . -1.9(2) ?
    C9A C10A C18A C17A . . . . 122.81(18) ?
    C19A C10A C18A C17A . . . . -125.90(18) ?
    C11A C10A C19A C20A . . . . -65.5(2) ?
    C18A C10A C19A C20A . . . . 54.2(2) ?
    C9A C10A C19A C20A . . . . 173.76(17) ?
    C11A C10A C19A C26A . . . . 163.90(17) ?
    C18A C10A C19A C26A . . . . -76.4(2) ?
    C9A C10A C19A C26A . . . . 43.20(18) ?
    C26A C19A C20A C21A . . . . 25.0(3) ?
    C10A C19A C20A C21A . . . . -97.8(2) ?
    C26A C19A C20A C25A . . . . -151.99(19) ?
    C10A C19A C20A C25A . . . . 85.2(2) ?
    C25A C20A C21A C22A . . . . 2.3(3) ?
    C19A C20A C21A C22A . . . . -174.7(2) ?
    C20A C21A C22A C23A . . . . -1.4(3) ?
    C21A C22A C23A C24A . . . . -0.7(3) ?
    C22A C23A C24A C25A . . . . 1.9(3) ?
    C23A C24A C25A C20A . . . . -0.9(4) ?
    C21A C20A C25A C24A . . . . -1.2(3) ?
    C19A C20A C25A C24A . . . . 176.0(2) ?
    C9A N1A C26A C27A . . . . 115.77(18) ?
    C28A N1A C26A C27A . . . . -18.3(2) ?
    C9A N1A C26A C19A . . . . -7.9(2) ?
    C28A N1A C26A C19A . . . . -142.03(17) ?
    C20A C19A C26A N1A . . . . -153.37(17) ?
    C10A C19A C26A N1A . . . . -23.1(2) ?
    C20A C19A C26A C27A . . . . 87.6(2) ?
    C10A C19A C26A C27A . . . . -142.16(18) ?
    N1A C26A C27A S1A . . . . 36.06(19) ?
    C19A C26A C27A S1A . . . . 152.76(16) ?
    C28A S1A C27A C26A . . . . -35.51(16) ?
    C9A N1A C28A S1A . . . . -138.76(15) ?
    C26A N1A C28A S1A . . . . -8.4(2) ?
    C27A S1A C28A N1A . . . . 25.99(16) ?
    O1B C1B C2B C3B . . . . -10.6(4) ?
    C9B C1B C2B C3B . . . . 173.2(2) ?
    O1B C1B C2B C7B . . . . 167.6(2) ?
    C9B C1B C2B C7B . . . . -8.6(2) ?
    C7B C2B C3B C4B . . . . 1.1(3) ?
    C1B C2B C3B C4B . . . . 179.1(2) ?
    C2B C3B C4B C5B . . . . -0.8(3) ?
    C3B C4B C5B C6B . . . . 0.3(4) ?
    C4B C5B C6B C7B . . . . 0.1(4) ?
    C5B C6B C7B C2B . . . . 0.1(3) ?
    C5B C6B C7B C8B . . . . -177.3(2) ?
    C3B C2B C7B C6B . . . . -0.7(3) ?
    C1B C2B C7B C6B . . . . -179.1(2) ?
    C3B C2B C7B C8B . . . . 177.1(2) ?
    C1B C2B C7B C8B . . . . -1.3(2) ?
    C6B C7B C8B O2B . . . . 10.5(4) ?
    C2B C7B C8B O2B . . . . -167.1(2) ?
    C6B C7B C8B C9B . . . . -171.7(2) ?
    C2B C7B C8B C9B . . . . 10.7(2) ?
    C28B N1B C9B C8B . . . . 70.3(2) ?
    C26B N1B C9B C8B . . . . -155.47(17) ?
    C28B N1B C9B C1B . . . . -48.2(2) ?
    C26B N1B C9B C1B . . . . 86.1(2) ?
    C28B N1B C9B C10B . . . . -168.74(17) ?
    C26B N1B C9B C10B . . . . -34.5(2) ?
    O2B C8B C9B N1B . . . . 36.7(3) ?
    C7B C8B C9B N1B . . . . -141.11(18) ?
    O2B C8B C9B C1B . . . . 163.1(2) ?
    C7B C8B C9B C1B . . . . -14.8(2) ?
    O2B C8B C9B C10B . . . . -77.0(3) ?
    C7B C8B C9B C10B . . . . 105.17(19) ?
    O1B C1B C9B N1B . . . . -37.1(3) ?
    C2B C1B C9B N1B . . . . 139.27(18) ?
    O1B C1B C9B C8B . . . . -162.2(2) ?
    C2B C1B C9B C8B . . . . 14.1(2) ?
    O1B C1B C9B C10B . . . . 77.1(3) ?
    C2B C1B C9B C10B . . . . -106.56(19) ?
    N1B C9B C10B C11B . . . . 168.47(17) ?
    C8B C9B C10B C11B . . . . -69.4(2) ?
    C1B C9B C10B C11B . . . . 44.7(2) ?
    N1B C9B C10B C18B . . . . -72.8(2) ?
    C8B C9B C10B C18B . . . . 49.4(2) ?
    C1B C9B C10B C18B . . . . 163.45(17) ?
    N1B C9B C10B C19B . . . . 47.22(18) ?
    C8B C9B C10B C19B . . . . 169.36(16) ?
    C1B C9B C10B C19B . . . . -76.55(19) ?
    C18B C10B C11B O3B . . . . 176.0(2) ?
    C19B C10B C11B O3B . . . . 51.0(3) ?
    C9B C10B C11B O3B . . . . -61.5(3) ?
    C18B C10B C11B C12B . . . . -4.8(2) ?
    C19B C10B C11B C12B . . . . -129.81(19) ?
    C9B C10B C11B C12B . . . . 117.67(19) ?
    O3B C11B C12B C17B . . . . -179.0(2) ?
    C10B C11B C12B C17B . . . . 1.9(2) ?
    O3B C11B C12B C13B . . . . 0.8(4) ?
    C10B C11B C12B C13B . . . . -178.4(2) ?
    C17B C12B C13B C14B . . . . -0.3(3) ?
    C11B C12B C13B C14B . . . . 179.9(2) ?
    C12B C13B C14B C15B . . . . -0.8(3) ?
    C13B C14B C15B C16B . . . . 1.2(3) ?
    C14B C15B C16B C17B . . . . -0.5(3) ?
    C15B C16B C17B C12B . . . . -0.6(3) ?
    C15B C16B C17B C18B . . . . 177.9(2) ?
    C13B C12B C17B C16B . . . . 1.1(3) ?
    C11B C12B C17B C16B . . . . -179.18(19) ?
    C13B C12B C17B C18B . . . . -177.67(19) ?
    C11B C12B C17B C18B . . . . 2.1(2) ?
    C16B C17B C18B C10B . . . . 176.3(2) ?
    C12B C17B C18B C10B . . . . -5.1(2) ?
    C11B C10B C18B C17B . . . . 5.8(2) ?
    C19B C10B C18B C17B . . . . 131.00(18) ?
    C9B C10B C18B C17B . . . . -117.94(18) ?
    C11B C10B C19B C20B . . . . 65.9(2) ?
    C18B C10B C19B C20B . . . . -54.4(2) ?
    C9B C10B C19B C20B . . . . -173.00(16) ?
    C11B C10B C19B C26B . . . . -164.37(17) ?
    C18B C10B C19B C26B . . . . 75.3(2) ?
    C9B C10B C19B C26B . . . . -43.31(18) ?
    C26B C19B C20B C25B . . . . 151.2(2) ?
    C10B C19B C20B C25B . . . . -87.3(2) ?
    C26B C19B C20B C21B . . . . -28.3(3) ?
    C10B C19B C20B C21B . . . . 93.2(2) ?
    C25B C20B C21B C22B . . . . -1.3(3) ?
    C19B C20B C21B C22B . . . . 178.1(2) ?
    C20B C21B C22B C23B . . . . 0.6(3) ?
    C21B C22B C23B C24B . . . . 0.9(4) ?
    C22B C23B C24B C25B . . . . -1.8(4) ?
    C23B C24B C25B C20B . . . . 1.1(4) ?
    C21B C20B C25B C24B . . . . 0.5(3) ?
    C19B C20B C25B C24B . . . . -179.0(2) ?
    C9B N1B C26B C27B . . . . -116.42(18) ?
    C28B N1B C26B C27B . . . . 19.8(2) ?
    C9B N1B C26B C19B . . . . 7.2(2) ?
    C28B N1B C26B C19B . . . . 143.38(17) ?
    C20B C19B C26B N1B . . . . 151.82(18) ?
    C10B C19B C26B N1B . . . . 23.7(2) ?
    C20B C19B C26B C27B . . . . -90.0(2) ?
    C10B C19B C26B C27B . . . . 141.83(18) ?
    N1B C26B C27B S1B . . . . -37.88(19) ?
    C19B C26B C27B S1B . . . . -153.91(16) ?
    C28B S1B C27B C26B . . . . 37.12(16) ?
    C9B N1B C28B S1B . . . . 140.55(15) ?
    C26B N1B C28B S1B . . . . 8.0(2) ?
    C27B S1B C28B N1B . . . . -26.63(15) ?
loop_
    _geom_hbond_atom_site_label_D
    _geom_hbond_atom_site_label_H
    _geom_hbond_atom_site_label_A
    _geom_hbond_site_symmetry_A
    _geom_hbond_distance_DH
    _geom_hbond_distance_HA
    _geom_hbond_distance_DA
    _geom_hbond_angle_DHA
    _geom_hbond_publ_flag
    C15A H15A O2A 3_677 0.95 2.51 3.235(3) 134 yes
    C16B H16B N1B 3_757 0.95 2.48 3.383(3) 159 yes
    C18B H18B O2B . 0.99 2.33 3.070(4) 131 yes
    C18A H18C O2A . 0.99 2.40 3.167(4) 133 yes
    C19A H19A O1A . 1.00 2.37 3.075(4) 127 yes
    C19B H19B O1B . 1.00 2.40 3.086(4) 125 yes
    C23A H23A O1B 1_455 0.95 2.50 3.209(4) 132 yes
    C23B H23B O1A . 0.95 2.58 3.227(4) 126 yes
