# Supplementary material for: 7′-Phenyl-5′,6′,7′,7a′-tetra­hydro­dipiro[indan-2,5′-pyrrolo­[1,2-c][1,3]thia­zole-6′,2′′-indan]-1,3,1′′-trione
Source: Acta Crystallogr Sect E Struct Rep Online. 2011 Nov 5;67(Pt 12):o3218–9. doi: 10.1107/S1600536811046174 (PMC3238881; doi:10.1107/S1600536811046174)
Supplement: Supplementary file 2 [file e-67-o3218-Isup2.hkl]

# 
# h,k,l, Fc-squared, Fo-squared, sigma(Fo-squared) and status flag 
# 
data_I
_shelx_title ' astp1_0m in P2/c (100K)' 
_shelx_refln_list_code          4 
_shelx_F_calc_maximum      444.23 
_exptl_crystal_F_000      1888.00 
_reflns_d_resolution_high  0.7079 
 
loop_ 
 _symmetry_equiv_pos_as_xyz 
 'x, y, z' 
 '-x, y, -z+1/2' 
 '-x, -y, -z' 
 'x, -y, z-1/2' 
 
_cell_length_a    19.3315 
_cell_length_b     9.6523 
_cell_length_c    29.9731 
_cell_angle_alpha  90.000 
_cell_angle_beta  127.817 
_cell_angle_gamma  90.000 
 
_shelx_F_squared_multiplier     1.000 
 
loop_ 
 _refln_index_h 
 _refln_index_k 
 _refln_index_l 
 _refln_F_squared_calc 
 _refln_F_squared_meas 
 _refln_F_squared_sigma 
 _refln_observed_status 
   1   0   0       46.72       -1.48      4.44 o 
   2   0   0     2991.29     3198.19     76.58 o 
   3   0   0       23.28       44.93     11.90 o 
   4   0   0   197337.69   203139.28   3331.51 o 
   5   0   0      409.56      363.11     23.53 o 
   6   0   0     6175.63     6234.43    126.26 o 
   7   0   0        6.74       -9.21      9.21 o 
   8   0   0     3465.93     3212.17     97.69 o 
   9   0   0     1187.52     1187.65     99.17 o 
  10   0   0      156.97       77.26     26.34 o 
  11   0   0      154.41      140.01     40.87 o 
  12   0   0     1237.62     1250.69    109.28 o 
  13   0   0      938.25      874.16     73.73 o 
  14   0   0     1752.40     1557.98     88.73 o 
  15   0   0      208.34      196.62     47.32 o 
  16   0   0     1463.18     1828.32    216.00 o 
  17   0   0      208.06       53.69    129.26 o 
  18   0   0      892.93     1283.36    240.59 o 
  19   0   0        0.02       72.58    169.37 o 
  20   0   0        0.89        1.76    147.10 o 
  21   0   0       46.32      196.59    168.52 o 
   0   1   0        0.71       -3.14      3.14 o 
   1   1   0    34034.63    30679.96    365.71 o 
   2   1   0        0.00        4.74      4.84 o 
   3   1   0    14718.73    13552.11    160.34 o 
   4   1   0    66160.98    64722.95    686.68 o 
   5   1   0    19983.12    19250.78    215.53 o 
   6   1   0     3602.42     3661.40     60.64 o 
   7   1   0     6787.75     7273.41     99.97 o 
   8   1   0     1669.11     1797.00     39.30 o 
   9   1   0        9.00        4.15     11.35 o 
  10   1   0     1139.62     1126.22     39.35 o 
  11   1   0      422.36      464.60     29.29 o 
  12   1   0      312.38      266.69     25.74 o 
  13   1   0        4.40       11.76     18.93 o 
  14   1   0     2136.82     2047.02     71.27 o 
  15   1   0       20.59       24.33     25.32 o 
  16   1   0       55.53       79.70     37.48 o 
  17   1   0       31.34      -63.52    136.64 o 
  18   1   0      449.76     1059.64    197.41 o 
  19   1   0      450.85      431.76    197.09 o 
  20   1   0       77.27      113.33     87.52 o 
  21   1   0      467.62      470.93    148.91 o 
   0   2   0     2103.38     1797.15     43.52 o 
   1   2   0    14366.98    13420.30    240.63 o 
   2   2   0      415.35      420.76     14.24 o 
   3   2   0      296.65      345.77     17.25 o 
   4   2   0     2359.69     2213.61     37.38 o 
   5   2   0    70913.09    75193.36    800.01 o 
   6   2   0       10.41       12.44      7.83 o 
   7   2   0    10186.44    10748.49    132.67 o 
   8   2   0      951.36      897.10     30.25 o 
   9   2   0    33632.56    35365.27    446.57 o 
  10   2   0      866.77      845.48     36.74 o 
  11   2   0     2626.75     2507.01     62.20 o 
  12   2   0      186.08      187.50     36.28 o 
  13   2   0     2287.39     2022.17     74.61 o 
  14   2   0       26.79       58.40     27.80 o 
  15   2   0      277.22      275.71     45.20 o 
  16   2   0      247.24      206.07     43.16 o 
  17   2   0       58.27      135.50    103.45 o 
  18   2   0      552.64      628.89    135.79 o 
  19   2   0      215.42      542.04    130.03 o 
  20   2   0      570.21      788.14    155.41 o 
  21   2   0       14.48      -60.13    104.39 o 
   0   3   0      266.42      209.20     17.48 o 
   1   3   0     1103.93     1056.34     24.16 o 
   2   3   0      246.09      253.47     13.69 o 
   3   3   0      175.09      214.53     13.04 o 
   4   3   0      295.14      334.56     17.29 o 
   5   3   0     1944.30     2042.79     40.46 o 
   6   3   0      228.00      205.72     15.25 o 
   7   3   0     3581.75     3669.66     69.13 o 
   8   3   0      441.71      473.36     27.22 o 
   9   3   0     2800.91     3038.65     79.74 o 
  10   3   0     2284.43     2191.57     61.42 o 
  11   3   0     3626.77     3539.25     84.12 o 
  12   3   0        0.10        5.85     19.28 o 
  13   3   0        9.39        9.51     18.90 o 
  14   3   0      271.34      290.79     36.19 o 
  15   3   0      342.27      393.69     48.43 o 
  16   3   0      206.98      249.16     90.38 o 
  17   3   0      959.83     1092.52    145.52 o 
  18   3   0       82.67      293.83    100.25 o 
  19   3   0       11.73       96.83    102.42 o 
  20   3   0      342.34      591.39    144.50 o 
   0   4   0    72588.38    72983.16   1237.59 o 
   1   4   0      474.35      540.54     20.07 o 
   2   4   0     1261.47     1198.67     28.80 o 
   3   4   0       61.24       79.48     10.50 o 
   4   4   0    15000.14    14734.61    182.59 o 
   5   4   0      162.34      155.23     13.03 o 
   6   4   0     1265.15     1432.55     38.11 o 
   7   4   0        9.55        1.47      9.85 o 
   8   4   0     2965.99     2770.95     61.01 o 
   9   4   0      272.85      312.48     28.51 o 
  10   4   0     2012.75     2014.36     94.23 o 
  11   4   0       21.58       22.81     16.98 o 
  12   4   0      474.34      453.55     34.85 o 
  13   4   0      137.87      111.59     25.83 o 
  14   4   0     3707.42     4082.90    213.24 o 
  15   4   0      371.03      437.54    156.32 o 
  16   4   0      300.92      459.84    148.29 o 
  17   4   0       90.05      316.26     86.31 o 
  18   4   0       70.21      154.79    115.41 o 
  19   4   0        0.88      110.38     91.19 o 
  20   4   0     1253.40     1674.63    200.44 o 
   0   5   0    23139.00    24036.50    430.98 o 
   1   5   0        0.74       -8.18      8.18 o 
   2   5   0      292.22      357.42     19.86 o 
   3   5   0      106.73       93.45     11.78 o 
   4   5   0        1.49       27.55      9.26 o 
   5   5   0      154.14      134.09     15.35 o 
   6   5   0     1097.66     1154.87     34.10 o 
   7   5   0      431.40      417.52     28.33 o 
   8   5   0       95.95       48.58     17.96 o 
   9   5   0        0.15      -13.88     19.36 o 
  10   5   0      708.33      747.34     57.00 o 
  11   5   0       34.42       30.55     18.79 o 
  12   5   0      340.75      321.37     66.76 o 
  13   5   0      250.89      170.49     81.87 o 
  14   5   0       32.66        4.45     73.43 o 
  15   5   0      666.59      865.33    132.25 o 
  16   5   0      632.27      747.03    125.71 o 
  17   5   0      189.05      425.55    235.64 o 
  18   5   0     1147.69     1343.69    166.24 o 
  19   5   0        0.00     -144.63    144.63 o 
   0   6   0     3366.53     3470.30     90.06 o 
   1   6   0     2691.33     2619.84     52.59 o 
   2   6   0      150.54      119.94     14.91 o 
   3   6   0     2039.60     1935.73     48.14 o 
   4   6   0       80.24       73.38     15.67 o 
   5   6   0     1226.99     1153.80     41.34 o 
   6   6   0     3553.45     3394.18     81.94 o 
   7   6   0     3146.54     2925.08     93.44 o 
   8   6   0      277.38      322.61     31.84 o 
   9   6   0     4003.85     3730.65    107.61 o 
  10   6   0      425.41      364.04     46.34 o 
  11   6   0      198.92      266.23     86.39 o 
  12   6   0        0.83       77.06    147.57 o 
  13   6   0     1503.29     1597.23    161.88 o 
  14   6   0        9.09       13.68     80.21 o 
  15   6   0      366.96      400.29    111.85 o 
  16   6   0        1.44      -36.85    128.10 o 
  17   6   0       85.39      186.74    105.26 o 
  18   6   0        0.17      159.28    175.91 o 
  19   6   0      143.19       17.91    170.19 o 
   0   7   0      219.77      205.72     26.21 o 
   1   7   0       17.32        0.86     10.22 o 
   2   7   0        0.18        5.26     13.90 o 
   3   7   0     1135.88      973.76     38.27 o 
   4   7   0      442.09      475.64     33.45 o 
   5   7   0       14.68       13.05     21.44 o 
   6   7   0        6.40       10.61     26.39 o 
   7   7   0     6372.16     6093.52    203.10 o 
   8   7   0        5.39       77.94     33.17 o 
   9   7   0     1852.44     1627.89     79.44 o 
  10   7   0       17.78       46.41     27.17 o 
  11   7   0       71.66       93.57     39.52 o 
  12   7   0      133.29      103.66     51.14 o 
  13   7   0       68.27       97.84     65.62 o 
  14   7   0       46.44      143.03    101.22 o 
  15   7   0     2119.74     2385.50    151.92 o 
  16   7   0      209.53      227.33     71.17 o 
  17   7   0      535.81      642.66    103.43 o 
  18   7   0       35.04       70.58     71.59 o 
   0   8   0     3595.29     3653.64    123.47 o 
   1   8   0      822.31      897.95     46.14 o 
   2   8   0     1993.23     1841.02     60.43 o 
   3   8   0     2326.74     2038.89     74.01 o 
   4   8   0     1370.73     1372.26     64.21 o 
   5   8   0      337.42      332.81     44.64 o 
   6   8   0     3278.24     2966.09    105.70 o 
   7   8   0      857.85      854.05     68.24 o 
   8   8   0      307.63      293.50     44.27 o 
   9   8   0        0.70      110.98     47.60 o 
  10   8   0       94.96       96.52     48.59 o 
  11   8   0       12.87       64.86     45.16 o 
  12   8   0      696.14      763.05    123.46 o 
  13   8   0      372.08      433.96    103.50 o 
  14   8   0      561.91      576.83    113.80 o 
  15   8   0      286.81      343.51     79.56 o 
  16   8   0      230.63      343.41    117.68 o 
  17   8   0       27.85       89.61    176.39 o 
   0   9   0       61.72       89.13     49.61 o 
   1   9   0      782.70      877.20     54.44 o 
   2   9   0      765.06      983.69     58.36 o 
   3   9   0        2.53       84.01     43.15 o 
   4   9   0        2.97       34.15     26.14 o 
   5   9   0      250.10      292.24     49.09 o 
   6   9   0      563.72      759.66     66.82 o 
   7   9   0        0.02       46.90     33.11 o 
   8   9   0      390.44      458.53     71.56 o 
   9   9   0      168.62      174.12     53.47 o 
  10   9   0      937.68     1191.16    125.79 o 
  11   9   0      189.95      294.11     69.63 o 
  12   9   0      270.58      265.06    108.53 o 
  13   9   0      106.19      176.15     90.55 o 
  14   9   0       22.41       23.21     83.59 o 
  15   9   0       21.27       86.92     84.50 o 
  16   9   0      600.74     1146.91    185.28 o 
   0  10   0      307.06      345.62     75.16 o 
   1  10   0      169.94      182.04     45.74 o 
   2  10   0      891.80      827.78     72.51 o 
   3  10   0      988.99     1005.24     80.24 o 
   4  10   0      163.51      183.25     57.76 o 
   5  10   0      278.03      282.66     63.90 o 
   6  10   0     1735.50     1681.32     87.74 o 
   7  10   0      180.89      173.88     61.82 o 
   8  10   0       17.96       64.02     54.22 o 
   9  10   0      802.60     1098.98    147.06 o 
  10  10   0       88.12       84.69     60.63 o 
  11  10   0        3.34       10.74     69.82 o 
  12  10   0       72.43      127.15     73.77 o 
  13  10   0      313.75      285.72     98.33 o 
  14  10   0      352.20      651.40    145.45 o 
   0  11   0       17.65       11.97     59.98 o 
   1  11   0      451.35      542.21     66.70 o 
   2  11   0       17.56      102.91     44.85 o 
   3  11   0     1874.92     1816.01    119.79 o 
   4  11   0       42.93      127.43     52.87 o 
   5  11   0      183.00      215.10     64.78 o 
   6  11   0       18.19      111.32     57.85 o 
   7  11   0      183.67      321.40     74.93 o 
   8  11   0      106.70       90.30     62.60 o 
   9  11   0        9.15       22.60     55.67 o 
  10  11   0      200.67      141.89     71.53 o 
  11  11   0      218.97      304.84    112.08 o 
  12  11   0        5.84      102.88    132.94 o 
   0  12   0      265.27      256.15     92.47 o 
   1  12   0        4.18       85.64     72.81 o 
   2  12   0        1.45       56.61     58.41 o 
   3  12   0        1.23       65.46     56.99 o 
   4  12   0       50.20      132.14     60.11 o 
   5  12   0       55.06       64.23     69.27 o 
   6  12   0        2.27       44.83     56.82 o 
   7  12   0        0.81       53.09     61.80 o 
   8  12   0      142.34      140.24    109.00 o 
   9  12   0      192.60      188.38    121.50 o 
  10  12   0        0.01      206.88    127.54 o 
   0  13   0     2536.36     2850.63    183.97 o 
   1  13   0      284.18      459.67    125.47 o 
   2  13   0       35.15      194.03    106.36 o 
   3  13   0       61.76      374.16    100.05 o 
   4  13   0      452.41      717.45    143.81 o 
   5  13   0       55.00      321.25    163.35 o 
   6  13   0        0.13       15.73    167.54 o 
 -21   1   1      670.52      674.60    271.47 o 
 -20   1   1      303.45      380.60    126.45 o 
 -19   1   1      202.82      381.87    118.54 o 
 -18   1   1       72.22       87.39     89.48 o 
 -17   1   1      287.02      341.46    105.51 o 
 -16   1   1       28.00       55.91     51.69 o 
 -15   1   1     1070.09     1037.12     58.44 o 
 -14   1   1       64.39       58.84     22.01 o 
 -13   1   1      522.31      520.99     42.90 o 
 -12   1   1       48.38       37.40     16.12 o 
 -11   1   1      990.01      892.42     36.26 o 
 -10   1   1      341.66      313.71     24.03 o 
  -9   1   1       88.11       93.45     15.33 o 
  -8   1   1      227.83      244.44     20.56 o 
  -7   1   1     1981.01     2402.88     49.55 o 
  -6   1   1     1315.06     1513.50     35.62 o 
  -5   1   1    18790.89    18338.40    227.36 o 
  -4   1   1    43209.64    41714.13    533.94 o 
  -3   1   1    17899.00    16652.93    203.95 o 
  -2   1   1     1483.23     1287.21     21.56 o 
  -1   1   1    28437.02    26185.10    291.16 o 
   0   1   1      304.69      282.62      7.13 o 
   1   1   1    18341.51    16720.62    235.48 o 
   2   1   1     2367.35     2225.86     34.57 o 
   3   1   1    11962.26    11058.46    133.49 o 
   4   1   1     7096.03     6715.16     78.19 o 
   5   1   1    16296.44    15650.74    180.63 o 
   6   1   1      282.64      289.89     15.63 o 
   7   1   1    11259.25    11430.73    146.32 o 
   8   1   1      663.91      698.57     29.78 o 
   9   1   1     1025.17      942.76     37.88 o 
  10   1   1     4843.53     4741.93    109.94 o 
  11   1   1      373.98      319.98     27.27 o 
  12   1   1      290.66      224.26     21.07 o 
  13   1   1      337.42      234.93     39.66 o 
  14   1   1     1433.44     1419.35     74.38 o 
  15   1   1      176.54      206.33     40.95 o 
  16   1   1        0.17      112.40     73.16 o 
  17   1   1      222.48      347.83    106.82 o 
  18   1   1       80.96      255.57    149.61 o 
  19   1   1      156.19      325.17    130.04 o 
  20   1   1      200.47      269.42    128.65 o 
  21   1   1       54.67       49.17    138.31 o 
 -21   2   1       71.08      382.41    125.28 o 
 -20   2   1       11.47      -34.04     99.40 o 
 -19   2   1        0.68     -111.20    135.07 o 
 -18   2   1      295.27      363.74    113.87 o 
 -17   2   1       30.79       20.77     64.86 o 
 -16   2   1       13.69        5.61     40.37 o 
 -15   2   1       55.72       72.80     27.22 o 
 -14   2   1     1209.27     1135.71     59.63 o 
 -13   2   1        4.72      -10.70     22.38 o 
 -12   2   1      873.85      901.08     40.20 o 
 -11   2   1      539.19      564.14     31.83 o 
 -10   2   1        0.76       44.49     16.30 o 
  -9   2   1     2493.85     2463.27     57.14 o 
  -8   2   1    20144.41    21764.96    301.69 o 
  -7   2   1      387.00      484.10     23.82 o 
  -6   2   1     4100.67     4625.37     75.20 o 
  -5   2   1     6651.36     6681.01     84.40 o 
  -4   2   1    48589.68    49591.20    608.64 o 
  -3   2   1      114.08      136.62     10.00 o 
  -2   2   1        0.65       -5.62      5.62 o 
  -1   2   1     2904.01     2746.39     43.31 o 
   0   2   1    16933.16    16866.36    225.94 o 
   1   2   1      313.81      306.78     12.05 o 
   2   2   1    23279.54    22801.29    323.28 o 
   3   2   1      189.62      195.64     12.41 o 
   4   2   1      890.70      931.78     22.99 o 
   5   2   1       14.95       11.84      7.82 o 
   6   2   1     7791.77     8277.63    110.64 o 
   7   2   1       67.72       80.45     12.42 o 
   8   2   1      417.17      480.79     25.25 o 
   9   2   1       22.16       31.76     12.46 o 
  10   2   1       17.85       30.06     13.86 o 
  11   2   1      269.15      253.41     26.00 o 
  12   2   1     1777.75     1693.13     58.09 o 
  13   2   1      102.49       62.65     21.77 o 
  14   2   1        7.82       -2.34     21.82 o 
  15   2   1        1.50       20.44     26.56 o 
  16   2   1      352.01      373.81     54.39 o 
  17   2   1       52.12        3.13     82.71 o 
  18   2   1       52.51      241.36     95.48 o 
  19   2   1      137.92      365.41    116.33 o 
  20   2   1      131.28       65.98     87.36 o 
 -21   3   1      876.90     1238.64    180.87 o 
 -20   3   1      156.98      331.90    117.47 o 
 -19   3   1      140.63      147.02    147.14 o 
 -18   3   1      325.50      300.63    112.03 o 
 -17   3   1      531.01      719.75    125.80 o 
 -16   3   1      674.47      727.13    108.62 o 
 -15   3   1      147.71      142.47     43.70 o 
 -14   3   1     1293.74     1208.27     70.34 o 
 -13   3   1      790.70      766.05     59.96 o 
 -12   3   1     1098.51     1084.93     55.84 o 
 -11   3   1      593.75      712.75     42.57 o 
 -10   3   1     2525.83     2744.86     69.77 o 
  -9   3   1      833.14      796.51     42.81 o 
  -8   3   1     6995.59     7535.93    132.25 o 
  -7   3   1     2018.65     1941.00     50.40 o 
  -6   3   1      811.58     1025.77     29.23 o 
  -5   3   1      479.44      494.70     19.25 o 
  -4   3   1     4001.20     3897.24     58.24 o 
  -3   3   1     1729.44     1633.87     29.75 o 
  -2   3   1     6601.92     6253.98     81.98 o 
  -1   3   1      474.47      499.63     18.68 o 
   0   3   1     2063.10     2015.09     35.59 o 
   1   3   1     1644.42     1567.83     31.72 o 
   2   3   1     3408.51     3267.50     90.44 o 
   3   3   1      224.02      240.18     13.65 o 
   4   3   1       62.33      101.13     12.19 o 
   5   3   1      540.77      554.34     20.59 o 
   6   3   1      235.38      398.90     22.68 o 
   7   3   1      326.40      415.87     27.00 o 
   8   3   1      372.14      429.37     32.40 o 
   9   3   1      620.95      634.11     29.72 o 
  10   3   1     4266.51     4108.04     83.51 o 
  11   3   1      222.42      221.99     30.26 o 
  12   3   1       31.14        4.93     15.97 o 
  13   3   1      123.41      112.01     26.86 o 
  14   3   1     3907.54     3826.88    126.31 o 
  15   3   1        2.93       44.61     61.30 o 
  16   3   1      194.46      283.30     97.54 o 
  17   3   1       91.18      200.42     96.41 o 
  18   3   1     2436.50     2574.17    201.86 o 
  19   3   1       80.33      186.80    112.14 o 
  20   3   1      320.53      690.46    142.44 o 
 -20   4   1      171.88      475.36    173.99 o 
 -19   4   1      243.65      810.42    220.35 o 
 -18   4   1      146.06      191.34     91.80 o 
 -17   4   1      564.92      535.78    192.57 o 
 -16   4   1      104.85      162.73     83.35 o 
 -15   4   1       48.35      118.36    176.84 o 
 -14   4   1      242.99      215.51     40.24 o 
 -13   4   1      316.33      233.46     33.24 o 
 -12   4   1      399.85      371.03     37.08 o 
 -11   4   1      337.92      330.32     35.07 o 
 -10   4   1     1028.53     1116.79     46.91 o 
  -9   4   1     1331.30     1451.90     49.84 o 
  -8   4   1      784.95      734.83     36.71 o 
  -7   4   1      271.04      283.84     24.83 o 
  -6   4   1     2459.37     2578.51     59.84 o 
  -5   4   1     1387.44     1644.02     36.21 o 
  -4   4   1      838.52      907.17     28.51 o 
  -3   4   1     1405.30     1545.01     42.46 o 
  -2   4   1     1333.42     1271.87     30.01 o 
  -1   4   1      732.31      726.27     22.45 o 
   0   4   1     7549.48     7436.04    104.24 o 
   1   4   1     4969.08     5368.87     79.26 o 
   2   4   1     1482.24     1430.31     33.08 o 
   3   4   1     4239.71     4862.60     84.24 o 
   4   4   1      444.53      493.60     19.15 o 
   5   4   1      173.91      232.84     17.24 o 
   6   4   1      164.51      175.81     18.90 o 
   7   4   1      355.21      397.57     25.02 o 
   8   4   1       90.70       97.70     17.31 o 
   9   4   1      913.49     1036.79     48.44 o 
  10   4   1      162.79      207.64     22.48 o 
  11   4   1     3152.71     2999.89     77.34 o 
  12   4   1      293.84      250.65     26.56 o 
  13   4   1     2523.81     3007.68    189.24 o 
  14   4   1       29.81       79.21     66.64 o 
  15   4   1      219.46      506.47    113.36 o 
  16   4   1      189.16      414.43    166.00 o 
  17   4   1     1085.87     1191.61    162.44 o 
  18   4   1       37.62      119.31    117.76 o 
  19   4   1       41.69        7.32    157.87 o 
  20   4   1        7.33       29.49    120.27 o 
 -20   5   1        2.57      174.39    206.27 o 
 -19   5   1        4.52      168.60     90.44 o 
 -18   5   1        9.57       32.99    120.57 o 
 -17   5   1     1045.31      939.60    145.74 o 
 -16   5   1      457.58      438.87    111.72 o 
 -15   5   1        4.21       21.26     75.46 o 
 -14   5   1      109.19      100.36    118.96 o 
 -13   5   1     4339.89     3972.88    208.63 o 
 -12   5   1      384.34      389.96     43.52 o 
 -11   5   1      168.64      163.48     29.05 o 
 -10   5   1       17.59       23.79     26.40 o 
  -9   5   1      677.19      678.46     43.66 o 
  -8   5   1      488.52      482.17     32.69 o 
  -7   5   1      471.85      603.51     34.12 o 
  -6   5   1      374.98      383.52     53.37 o 
  -5   5   1      103.27      172.19     18.14 o 
  -4   5   1       77.14       71.56     11.42 o 
  -3   5   1    10120.29    10272.15    148.26 o 
  -2   5   1       15.73        8.73      9.58 o 
  -1   5   1     1143.67     1336.58     78.37 o 
   0   5   1      109.59      109.02     12.04 o 
   1   5   1     7147.61     6951.45    102.10 o 
   2   5   1       79.92       85.88     11.96 o 
   3   5   1        0.58        3.28      7.75 o 
   4   5   1      121.65      119.63     14.40 o 
   5   5   1     7764.69     7640.94    119.10 o 
   6   5   1       51.40       40.38     12.89 o 
   7   5   1     3250.42     3448.19    132.75 o 
   8   5   1      126.03      113.33     18.74 o 
   9   5   1     5301.76     5281.11    122.66 o 
  10   5   1      508.37      535.58     42.97 o 
  11   5   1      749.35      691.57     57.28 o 
  12   5   1      589.24      592.68    103.16 o 
  13   5   1      894.46      970.45    133.38 o 
  14   5   1       36.26       66.97     68.12 o 
  15   5   1     3796.95     4060.77    224.76 o 
  16   5   1       55.42      119.18     81.60 o 
  17   5   1       21.52      127.33    138.26 o 
  18   5   1       55.05     -144.56    144.56 o 
  19   5   1       55.22      182.94    127.39 o 
 -19   6   1      104.02      176.23    110.07 o 
 -18   6   1      192.62      -19.38    107.23 o 
 -17   6   1       54.16       56.29     99.71 o 
 -16   6   1        5.93       29.16     97.01 o 
 -15   6   1       10.69      -84.78    130.07 o 
 -14   6   1      329.30      372.69    102.66 o 
 -13   6   1      122.17      122.35     81.57 o 
 -12   6   1       15.08       56.87     92.74 o 
 -11   6   1       35.13       50.06     17.72 o 
 -10   6   1       36.63       24.07     23.43 o 
  -9   6   1     1247.23     1221.06     54.54 o 
  -8   6   1      458.89      478.32     53.04 o 
  -7   6   1       10.69       25.18     16.87 o 
  -6   6   1     1051.78     1168.00     43.24 o 
  -5   6   1     1800.11     1743.95     47.44 o 
  -4   6   1      705.79      726.37     32.74 o 
  -3   6   1      108.03      137.66     14.57 o 
  -2   6   1     2441.07     2585.78     52.68 o 
  -1   6   1      883.65      838.18     29.09 o 
   0   6   1     1276.94     1340.48     42.16 o 
   1   6   1      193.33      215.49     17.09 o 
   2   6   1     3873.44     3975.17     70.05 o 
   3   6   1     1226.25     1205.32     41.98 o 
   4   6   1      424.41      424.29     22.44 o 
   5   6   1        8.87        3.28     11.82 o 
   6   6   1     2991.62     3014.07     70.15 o 
   7   6   1      951.99      932.31     40.03 o 
   8   6   1     6928.58     6997.53    159.74 o 
   9   6   1       11.37       40.94     23.37 o 
  10   6   1     1314.94     1340.35     66.15 o 
  11   6   1      620.26      501.94     53.49 o 
  12   6   1     1148.35     1137.67    134.74 o 
  13   6   1       10.31       22.25    138.36 o 
  14   6   1      463.36      507.99    205.23 o 
  15   6   1      172.01      493.10    166.29 o 
  16   6   1      276.70      422.41    330.63 o 
  17   6   1       22.37      302.19    434.01 o 
  18   6   1       61.97      430.13    418.84 o 
 -18   7   1      394.85      237.36    139.73 o 
 -17   7   1       34.79       14.25    117.87 o 
 -16   7   1      106.35      -23.07     96.19 o 
 -15   7   1      176.18      153.59     68.43 o 
 -14   7   1      906.97      872.62    123.31 o 
 -13   7   1        2.23        1.47     52.18 o 
 -12   7   1        4.64       -5.04     50.64 o 
 -11   7   1      251.12      237.65     63.85 o 
 -10   7   1       12.90       29.56     28.84 o 
  -9   7   1       11.32       38.00     34.15 o 
  -8   7   1      977.40     1001.84     70.95 o 
  -7   7   1       66.61       92.60     43.17 o 
  -6   7   1      733.18      733.99     46.09 o 
  -5   7   1       12.36       -4.59     18.37 o 
  -4   7   1     2222.22     2274.90     58.41 o 
  -3   7   1        9.90      -14.02     14.02 o 
  -2   7   1      802.49      749.08     31.10 o 
  -1   7   1       17.89        0.54     11.03 o 
   0   7   1     1834.29     1983.21     47.10 o 
   1   7   1        3.08       -3.07     13.02 o 
   2   7   1     4096.42     4043.52     83.32 o 
   3   7   1        8.41       -6.09     15.87 o 
   4   7   1     2126.00     1999.57     65.28 o 
   5   7   1      242.14      206.16     35.16 o 
   6   7   1     1667.38     1537.84     84.20 o 
   7   7   1        5.60       12.54     26.05 o 
   8   7   1      356.47      439.47     91.44 o 
   9   7   1        2.89       -9.36     28.18 o 
  10   7   1     1969.24     1980.39    106.12 o 
  11   7   1       46.89       12.76     44.39 o 
  12   7   1        0.61       95.63     64.73 o 
  13   7   1        7.32       15.12     47.02 o 
  14   7   1     1127.76     1345.07    131.55 o 
  15   7   1       14.18        7.59     61.77 o 
  16   7   1      139.28      123.75     68.17 o 
  17   7   1        4.26      109.24     66.04 o 
  18   7   1     1155.39     1728.57    142.44 o 
 -17   8   1      268.61      385.98    111.08 o 
 -16   8   1       18.66      117.28     92.61 o 
 -15   8   1        3.04        2.66     65.19 o 
 -14   8   1     1691.89     1759.56    152.11 o 
 -13   8   1       80.54      139.28     85.80 o 
 -12   8   1        0.46       -1.82     66.43 o 
 -11   8   1        1.68       -3.93     49.83 o 
 -10   8   1      318.16      212.68     57.36 o 
  -9   8   1      223.79      164.19     39.07 o 
  -8   8   1      602.37      630.01     73.47 o 
  -7   8   1       76.39       78.25     35.63 o 
  -6   8   1      817.12      891.30     68.86 o 
  -5   8   1     1168.68     1101.28     64.01 o 
  -4   8   1       47.14       15.90     25.45 o 
  -3   8   1     2610.41     2446.66     69.95 o 
  -2   8   1      975.15     1104.34     65.86 o 
  -1   8   1       35.00       27.98     21.59 o 
   0   8   1     4476.66     4259.55     96.32 o 
   1   8   1     1966.09     1892.06     60.93 o 
   2   8   1       10.16       40.32     24.26 o 
   3   8   1      183.97      165.81     32.52 o 
   4   8   1     1149.03     1178.40     66.86 o 
   5   8   1     1039.39     1003.06     69.12 o 
   6   8   1     1983.05     1763.75    116.39 o 
   7   8   1      393.46      270.42     48.68 o 
   8   8   1       39.57       85.35     32.62 o 
   9   8   1       44.16       63.59     44.00 o 
  10   8   1      376.20      424.80     69.57 o 
  11   8   1       43.40      128.14     43.19 o 
  12   8   1        0.67      -64.09    158.07 o 
  13   8   1      737.52     1010.21    154.20 o 
  14   8   1       16.92       81.97    138.07 o 
  15   8   1      172.86       52.92    134.69 o 
  16   8   1        3.34      264.22     66.65 o 
 -16   9   1       28.15       61.40    118.77 o 
 -15   9   1       90.75      175.81     82.33 o 
 -14   9   1      189.22      314.77    105.12 o 
 -13   9   1      344.63      351.90    190.90 o 
 -12   9   1      426.52      981.73    110.28 o 
 -11   9   1       12.31        0.67     58.74 o 
 -10   9   1       84.79       56.69     62.99 o 
  -9   9   1      536.49      514.66     74.25 o 
  -8   9   1       80.08       88.22     36.41 o 
  -7   9   1     1127.46     1217.18     78.53 o 
  -6   9   1      330.05      351.94     49.06 o 
  -5   9   1      251.37      260.30     37.80 o 
  -4   9   1      171.89      222.29     34.01 o 
  -3   9   1      757.83      893.78     55.37 o 
  -2   9   1       33.50      117.81     29.97 o 
  -1   9   1      218.55      217.16     42.57 o 
   0   9   1        5.89       48.10     30.36 o 
   1   9   1     8681.69     8606.08    185.63 o 
   2   9   1       95.76      136.30     30.41 o 
   3   9   1       93.47      145.77     41.56 o 
   4   9   1       26.33       26.14     68.15 o 
   5   9   1     3770.20     3976.52    130.28 o 
   6   9   1        7.57       65.46     38.05 o 
   7   9   1     1825.44     1808.38     88.29 o 
   8   9   1        0.29      -34.75     48.69 o 
   9   9   1      819.96      761.46     80.48 o 
  10   9   1      167.62      156.66     67.13 o 
  11   9   1     1936.06     1987.83    159.13 o 
  12   9   1       18.73       89.33     76.08 o 
  13   9   1      349.48      440.35    145.42 o 
  14   9   1       10.02       -7.78     91.79 o 
  15   9   1      735.20      578.62    144.76 o 
 -14  10   1      707.34      474.83    124.13 o 
 -13  10   1       99.82      173.40     85.44 o 
 -12  10   1        0.18      -18.69     85.20 o 
 -11  10   1        0.36        8.65     95.03 o 
 -10  10   1      216.95      188.28     69.26 o 
  -9  10   1     1288.85     1346.88    117.77 o 
  -8  10   1       19.48       -1.46     54.59 o 
  -7  10   1        5.82       68.22     53.41 o 
  -6  10   1      259.58      177.18     57.60 o 
  -5  10   1     2938.97     3044.06    139.56 o 
  -4  10   1        2.78       35.56     36.53 o 
  -3  10   1      700.54      590.95     62.21 o 
  -2  10   1      233.88      216.45     45.83 o 
  -1  10   1      450.67      455.92     58.27 o 
   0  10   1       22.84       11.58     34.00 o 
   1  10   1      208.57      272.45     48.64 o 
   2  10   1       76.56      134.10     43.18 o 
   3  10   1        1.55       16.35     46.60 o 
   4  10   1       20.12       30.79     48.92 o 
   5  10   1       32.34       40.18     50.92 o 
   6  10   1      106.91       88.62     57.37 o 
   7  10   1      229.39      255.87     68.09 o 
   8  10   1      218.99      310.65     67.18 o 
   9  10   1      196.27      164.54     60.55 o 
  10  10   1       97.20      281.61     73.26 o 
  11  10   1        0.36      134.36     87.47 o 
  12  10   1       24.98       75.36     79.01 o 
  13  10   1      106.04      310.30    116.40 o 
  14  10   1        3.17      272.86    108.49 o 
 -12  11   1      658.45      924.67    145.40 o 
 -11  11   1       17.68       24.27    132.24 o 
 -10  11   1      401.71      520.93     88.48 o 
  -9  11   1        3.45       39.24     58.32 o 
  -8  11   1      269.94      185.00     63.92 o 
  -7  11   1      178.44      162.20     64.23 o 
  -6  11   1       39.48       39.12     52.10 o 
  -5  11   1       48.75       67.87     53.43 o 
  -4  11   1       23.71       56.88     52.61 o 
  -3  11   1       33.50      152.47     47.69 o 
  -2  11   1      205.08      218.93     53.87 o 
  -1  11   1       37.90       69.65     44.16 o 
   0  11   1      209.22      205.75     77.87 o 
   1  11   1       89.36       61.38     41.21 o 
   2  11   1      790.28      820.01     90.55 o 
   3  11   1      299.89      277.15     68.64 o 
   4  11   1        9.32       86.15     63.45 o 
   5  11   1      114.59       99.50     59.52 o 
   6  11   1        0.66       76.68     56.20 o 
   7  11   1      539.55      594.17     90.61 o 
   8  11   1       12.24       71.90     60.93 o 
   9  11   1      102.29       27.07     82.94 o 
  10  11   1      220.62      210.90     87.57 o 
  11  11   1       32.80      145.91    109.56 o 
  12  11   1      234.85      465.38    135.56 o 
 -10  12   1     1619.89     1463.06    238.92 o 
  -9  12   1       74.36      166.40    114.57 o 
  -8  12   1      319.16      447.61     87.27 o 
  -7  12   1        0.11       93.62     62.77 o 
  -6  12   1     2309.66     2402.84    139.64 o 
  -5  12   1        0.82       54.77     69.58 o 
  -4  12   1      188.29      315.38     71.98 o 
  -3  12   1       10.90       76.99     72.91 o 
  -2  12   1      266.91      311.63     76.24 o 
  -1  12   1       13.73       37.15     50.05 o 
   0  12   1      942.38     1062.28     92.18 o 
   1  12   1        8.94      183.25     62.64 o 
   2  12   1      517.48      527.05     89.26 o 
   3  12   1       13.64       76.11     89.84 o 
   4  12   1        3.95       60.84     55.54 o 
   5  12   1       80.83       91.96     71.81 o 
   6  12   1      424.40      504.62     82.10 o 
   7  12   1        9.02       45.44     72.47 o 
   8  12   1       12.24       92.11     70.03 o 
   9  12   1       80.59      118.30     81.80 o 
  -6  13   1      124.22      250.00     92.53 o 
  -5  13   1       40.37      192.58     92.41 o 
  -4  13   1      226.02      394.55     78.44 o 
  -3  13   1       23.76      142.04    140.74 o 
  -2  13   1        2.45      154.08    111.14 o 
  -1  13   1      171.32      635.89    124.08 o 
   0  13   1      655.92      732.98    186.92 o 
   1  13   1       53.53      324.84    139.35 o 
   2  13   1        1.58      207.70    115.25 o 
   3  13   1       75.39      466.11     97.70 o 
   4  13   1      134.44      257.38    217.12 o 
   5  13   1        3.47       12.45    113.09 o 
 -22   0   2        1.79       79.29    127.28 o 
 -21   0   2       53.65      186.77    100.15 o 
 -20   0   2     1240.50     1172.79    207.02 o 
 -19   0   2      147.03      280.16     94.87 o 
 -18   0   2      547.84      657.49    167.81 o 
 -17   0   2     1300.24     1628.90    239.97 o 
 -16   0   2     2185.61     2362.01    113.21 o 
 -15   0   2       33.66       33.24     32.34 o 
 -14   0   2     2606.64     2811.85    117.98 o 
 -13   0   2     1033.32     1013.20     72.78 o 
 -12   0   2       10.44       30.31     25.14 o 
 -11   0   2       19.24       60.27     24.67 o 
 -10   0   2     7245.66     7540.11    197.22 o 
  -9   0   2      484.59      441.33     36.17 o 
  -8   0   2      223.65      319.17     29.47 o 
  -7   0   2      290.97      437.13     38.11 o 
  -6   0   2     3937.01     3906.94    116.58 o 
  -5   0   2     3275.22     3128.81    108.61 o 
  -4   0   2    23845.92    25203.03    637.36 o 
  -3   0   2       37.48       79.42     16.54 o 
  -2   0   2    15164.68    15525.83    311.41 o 
  -1   0   2      143.20       71.59      8.18 o 
   0   0   2    15460.68    15504.50    310.85 o 
   1   0   2      589.52      639.80     42.53 o 
   2   0   2    36936.97    36829.72    628.82 o 
   3   0   2     1632.08     1553.89     33.75 o 
   4   0   2      527.05      530.22     20.98 o 
   5   0   2      249.98      268.50     20.69 o 
   6   0   2      437.88      517.96     28.31 o 
   7   0   2      189.94      218.32     21.92 o 
   8   0   2    17747.27    18823.85    312.95 o 
   9   0   2      695.77      663.63     42.29 o 
  10   0   2      845.66      747.87     47.77 o 
  11   0   2      206.87      189.44     44.45 o 
  12   0   2    11628.20    12071.93    305.78 o 
  13   0   2      553.20      634.83     84.97 o 
  14   0   2     3500.69     3608.03    177.44 o 
  15   0   2        8.17        1.97     44.24 o 
  16   0   2     2178.51     2398.92    263.40 o 
  17   0   2      520.93      705.21    196.04 o 
  18   0   2      291.53      546.83    184.96 o 
  19   0   2       68.04       92.38    157.13 o 
  20   0   2      120.73      205.08    160.37 o 
 -22   1   2        2.34       -1.33     98.21 o 
 -21   1   2       10.30      -62.98    102.55 o 
 -20   1   2      692.97     1049.93    164.85 o 
 -19   1   2      849.23     1253.71    164.45 o 
 -18   1   2      161.53       93.52     86.86 o 
 -17   1   2       88.93      156.64     78.80 o 
 -16   1   2      636.13      544.77     58.03 o 
 -15   1   2        0.13       20.49     18.86 o 
 -14   1   2     2293.90     2165.44     87.20 o 
 -13   1   2      344.82      295.88     33.12 o 
 -12   1   2        5.19       13.99     12.37 o 
 -11   1   2      136.11      113.73     21.91 o 
 -10   1   2      525.77      510.40     31.79 o 
  -9   1   2     1189.72     1100.93     36.38 o 
  -8   1   2     1207.45     1213.28     37.18 o 
  -7   1   2     2469.40     2344.16     47.98 o 
  -6   1   2      899.38      828.92     23.98 o 
  -5   1   2      212.00      189.34     13.13 o 
  -4   1   2    12152.96    11548.40    158.49 o 
  -3   1   2     1304.53     1176.13     22.25 o 
  -2   1   2       29.73       22.12      4.31 o 
  -1   1   2       67.31       60.65      4.29 o 
   0   1   2     2452.70     2149.54     52.54 o 
   1   1   2       89.89      102.29      6.02 o 
   2   1   2     7047.71     6612.72    103.10 o 
   3   1   2     4066.73     3985.82     51.12 o 
   4   1   2      294.88      362.49     14.98 o 
   5   1   2     5756.08     5490.32     75.94 o 
   6   1   2      215.05      258.79     15.06 o 
   7   1   2      380.71      471.60     20.61 o 
   8   1   2     1054.28     1050.59     31.90 o 
   9   1   2     3808.22     3786.21     72.50 o 
  10   1   2     3471.49     3244.98     79.92 o 
  11   1   2     1346.78     1292.09     49.96 o 
  12   1   2     1080.46     1046.95     49.08 o 
  13   1   2      615.86      670.43     52.95 o 
  14   1   2       10.62       34.09     26.75 o 
  15   1   2       10.37       55.33     45.55 o 
  16   1   2      233.52      378.82    108.55 o 
  17   1   2      529.13      482.09    129.86 o 
  18   1   2        5.76      -97.26     97.26 o 
  19   1   2      137.89      272.93    129.36 o 
  20   1   2      119.49       82.82    118.98 o 
 -22   2   2        0.74       74.35    120.73 o 
 -21   2   2       10.55      100.96    111.69 o 
 -20   2   2      246.68      133.82    106.68 o 
 -19   2   2     2931.92     3465.12    219.87 o 
 -18   2   2      123.04       91.90     92.25 o 
 -17   2   2      252.64      417.12     65.06 o 
 -16   2   2        6.51       37.27     35.70 o 
 -15   2   2      985.31     1067.55     59.47 o 
 -14   2   2      521.77      476.94     39.69 o 
 -13   2   2     5026.25     4869.98    111.99 o 
 -12   2   2       94.02       73.07     17.33 o 
 -11   2   2    13204.40    13763.20    226.76 o 
 -10   2   2     3263.34     3238.42     74.96 o 
  -9   2   2     2400.74     2723.13     59.88 o 
  -8   2   2      573.96      609.39     28.43 o 
  -7   2   2    20166.71    20582.73    264.10 o 
  -6   2   2     4022.05     4042.53     89.50 o 
  -5   2   2    19298.47    20512.09    272.38 o 
  -4   2   2      178.29      146.07     11.79 o 
  -3   2   2      618.07      627.47     18.22 o 
  -2   2   2       12.23       14.69      4.79 o 
  -1   2   2    20291.88    20287.42    236.44 o 
   0   2   2      156.08      139.79      8.41 o 
   1   2   2    34666.05    34059.54    597.61 o 
   2   2   2      129.38      141.36     11.64 o 
   3   2   2       94.94      109.27      9.33 o 
   4   2   2      204.50      199.74     11.89 o 
   5   2   2     5591.97     5582.83     70.41 o 
   6   2   2      191.29      180.91     15.97 o 
   7   2   2      514.27      540.16     23.63 o 
   8   2   2       50.21       56.50     12.90 o 
   9   2   2        3.15       -2.90     11.41 o 
  10   2   2      911.82      933.92     39.38 o 
  11   2   2      983.09     1072.23     42.82 o 
  12   2   2     1040.22      998.08     49.37 o 
  13   2   2      150.97      110.73     26.26 o 
  14   2   2        9.20       27.54     35.75 o 
  15   2   2     1131.86     1175.62    123.14 o 
  16   2   2       11.12       38.58    129.04 o 
  17   2   2     2478.99     2887.04    287.36 o 
  18   2   2       92.26      153.79    143.81 o 
  19   2   2      314.57      427.49    136.00 o 
  20   2   2      175.94      273.74    137.73 o 
 -21   3   2      353.90      772.74    260.88 o 
 -20   3   2      103.92      222.75    166.18 o 
 -19   3   2      838.84     1543.00    156.69 o 
 -18   3   2        6.25      105.84    163.55 o 
 -17   3   2       46.29       29.42     87.00 o 
 -16   3   2       52.90      133.41     37.72 o 
 -15   3   2        0.55       -1.48     31.31 o 
 -14   3   2      375.19      376.13     40.66 o 
 -13   3   2     5564.55     5255.42    130.12 o 
 -12   3   2       29.35       49.14     18.49 o 
 -11   3   2      179.66      167.96     20.80 o 
 -10   3   2       87.44       93.35     17.68 o 
  -9   3   2    10986.69    11163.59    171.30 o 
  -8   3   2     1284.10     1400.63     40.88 o 
  -7   3   2     8007.54     8365.83    142.08 o 
  -6   3   2      650.88      685.04     25.25 o 
  -5   3   2      936.21      998.28     26.24 o 
  -4   3   2     2663.13     2537.25     42.63 o 
  -3   3   2    11552.29    12121.75    188.33 o 
  -2   3   2      361.33      318.59     14.97 o 
  -1   3   2    22607.09    22240.76    290.39 o 
   0   3   2     1641.52     1519.02     30.59 o 
   1   3   2    21382.09    20755.17    256.96 o 
   2   3   2        4.35        1.83      7.77 o 
   3   3   2      181.84      256.09     14.26 o 
   4   3   2     2966.63     2920.12     47.58 o 
   5   3   2     3544.80     3412.27     55.64 o 
   6   3   2      244.35      289.85     20.14 o 
   7   3   2     2354.25     2645.81     52.67 o 
   8   3   2     4494.53     4452.69     95.74 o 
   9   3   2      835.62      822.37     33.29 o 
  10   3   2      792.23      702.80     36.29 o 
  11   3   2     2315.81     2281.73     61.00 o 
  12   3   2        7.75       37.45     17.70 o 
  13   3   2      928.53      823.34     55.33 o 
  14   3   2      195.43      138.11    131.11 o 
  15   3   2      241.07      206.06     90.69 o 
  16   3   2        0.18        5.95     78.13 o 
  17   3   2      600.82      984.76    154.26 o 
  18   3   2        3.08      182.11    204.54 o 
  19   3   2        0.04      136.95    109.85 o 
  20   3   2        0.43      249.40    121.86 o 
 -21   4   2      168.06      117.49    182.79 o 
 -20   4   2     1040.59     1850.12    283.12 o 
 -19   4   2      118.09      251.79     99.88 o 
 -18   4   2      589.44      705.12    152.75 o 
 -17   4   2        5.58      -40.76     73.73 o 
 -16   4   2     1919.36     2158.44    193.36 o 
 -15   4   2       77.56       23.44     70.99 o 
 -14   4   2     3842.43     3566.77    106.39 o 
 -13   4   2      467.83      396.23     47.34 o 
 -12   4   2    11039.96    10803.27    243.37 o 
 -11   4   2       54.85       37.43     20.13 o 
 -10   4   2     3248.44     3223.04     83.83 o 
  -9   4   2      116.62      116.15     21.36 o 
  -8   4   2     2453.84     2395.49     66.57 o 
  -7   4   2      499.67      627.68     32.46 o 
  -6   4   2     1677.93     1801.99     41.54 o 
  -5   4   2     2879.93     3025.79     50.13 o 
  -4   4   2    11523.62    11775.24    142.54 o 
  -3   4   2      173.72      218.87     14.12 o 
  -2   4   2      409.44      488.53     18.59 o 
  -1   4   2     1033.94     1016.36     26.16 o 
   0   4   2     1884.47     1803.82     38.64 o 
   1   4   2      449.93      435.73     18.35 o 
   2   4   2     2837.55     3071.72     55.12 o 
   3   4   2     1528.01     1593.06     32.93 o 
   4   4   2     3163.36     2930.35     47.27 o 
   5   4   2       92.44       93.26     14.37 o 
   6   4   2       61.72      117.64     15.76 o 
   7   4   2      147.88      157.85     28.21 o 
   8   4   2     3150.97     2934.78     64.72 o 
   9   4   2      284.71      307.01     23.34 o 
  10   4   2      158.69      142.51     20.03 o 
  11   4   2        0.10      -14.85     14.85 o 
  12   4   2      304.80      345.84     43.96 o 
  13   4   2      274.82      351.86     82.72 o 
  14   4   2     1889.68     1952.74    152.66 o 
  15   4   2        3.24       50.71     72.07 o 
  16   4   2     1983.80     2426.32    182.03 o 
  17   4   2      163.76      186.79    110.05 o 
  18   4   2        8.44      -27.41     99.44 o 
  19   4   2      211.21      341.77    127.71 o 
 -20   5   2        8.12      174.11    200.99 o 
 -19   5   2       10.24       23.59     85.79 o 
 -18   5   2        1.19      -73.40     80.93 o 
 -17   5   2        5.99      -42.93     81.55 o 
 -16   5   2      275.58      121.61     91.17 o 
 -15   5   2      298.35      280.02     99.58 o 
 -14   5   2        6.24      -22.99     68.07 o 
 -13   5   2       19.55       -2.04     27.91 o 
 -12   5   2      146.56      145.38     28.67 o 
 -11   5   2      349.03      309.33     34.67 o 
 -10   5   2      633.78      614.72     43.20 o 
  -9   5   2        0.02      -15.34     15.34 o 
  -8   5   2      679.58      789.36     39.77 o 
  -7   5   2      591.87      581.30     32.09 o 
  -6   5   2        6.09        8.83     11.94 o 
  -5   5   2        0.01       -4.37      9.01 o 
  -4   5   2     3549.73     3338.77     56.81 o 
  -3   5   2      928.70      906.38     26.52 o 
  -2   5   2     9348.77    10543.97    136.47 o 
  -1   5   2     1116.87     1091.06     29.49 o 
   0   5   2       50.09       68.75     11.19 o 
   1   5   2       44.22       45.28      9.59 o 
   2   5   2     1408.17     1654.38     38.33 o 
   3   5   2      416.66      428.10     18.60 o 
   4   5   2      198.74      270.32     18.05 o 
   5   5   2      122.73       96.93     14.75 o 
   6   5   2     1088.56     1185.17     35.89 o 
   7   5   2      710.35      748.32     37.06 o 
   8   5   2     1384.18     1393.23     50.36 o 
   9   5   2      483.85      502.67     30.84 o 
  10   5   2     4084.31     4154.82    202.28 o 
  11   5   2      109.85      141.81     51.15 o 
  12   5   2      264.31      234.48     77.92 o 
  13   5   2      266.06      422.47     95.04 o 
  14   5   2      100.87      270.93     85.84 o 
  15   5   2      285.50      413.25    145.60 o 
  16   5   2     1315.78     1821.52    166.15 o 
  17   5   2      352.78      370.67    110.36 o 
  18   5   2      104.50      305.54    111.03 o 
  19   5   2      296.96      224.52    112.42 o 
 -20   6   2       27.78       -9.92    110.51 o 
 -19   6   2      368.60      542.83    155.83 o 
 -18   6   2       37.97     -161.38    161.38 o 
 -17   6   2      188.00      126.76    138.78 o 
 -16   6   2        2.59      -15.44     88.15 o 
 -15   6   2      847.59      824.79    134.05 o 
 -14   6   2      214.65      109.77     86.58 o 
 -13   6   2      275.66      219.76     88.32 o 
 -12   6   2      112.66       63.56     30.02 o 
 -11   6   2      798.94      788.35     61.33 o 
 -10   6   2        4.61       53.44     30.75 o 
  -9   6   2        6.16        6.70     18.86 o 
  -8   6   2      322.16      351.55     29.11 o 
  -7   6   2    11850.77    11131.00    187.86 o 
  -6   6   2        5.97        4.46     14.26 o 
  -5   6   2      711.62      715.66     33.65 o 
  -4   6   2     3399.80     3124.15     57.15 o 
  -3   6   2     5836.75     5575.51     78.58 o 
  -2   6   2      412.74      454.58     22.91 o 
  -1   6   2     2165.30     1936.71     43.53 o 
   0   6   2      742.53      699.66     26.87 o 
   1   6   2     1638.44     1481.24     37.42 o 
   2   6   2     1081.78     1083.81     39.56 o 
   3   6   2        6.29       25.28     13.11 o 
   4   6   2       34.85       44.30     10.67 o 
   5   6   2       86.21      121.08     15.43 o 
   6   6   2      288.62      280.98     24.85 o 
   7   6   2     1016.77      959.98     49.05 o 
   8   6   2     2194.10     2187.09     74.80 o 
   9   6   2      523.10      551.61     72.94 o 
  10   6   2      234.37      299.71     40.33 o 
  11   6   2     2735.39     2780.04    111.42 o 
  12   6   2       62.23      151.97    157.53 o 
  13   6   2      120.65       -4.18    119.73 o 
  14   6   2        0.49      -36.41    125.55 o 
  15   6   2        3.35     -126.62    126.62 o 
  16   6   2       49.00      -43.34     95.72 o 
  17   6   2       10.71      520.16    295.48 o 
  18   6   2      242.44      286.22    260.11 o 
 -19   7   2      307.55      261.68    211.44 o 
 -18   7   2        9.41       96.53    113.66 o 
 -17   7   2      585.80      552.84    131.38 o 
 -16   7   2       74.31       94.53     99.01 o 
 -15   7   2      316.83      337.85     79.29 o 
 -14   7   2      104.11       97.55     65.30 o 
 -13   7   2     1122.25     1340.38    123.10 o 
 -12   7   2       14.05       15.10     51.24 o 
 -11   7   2       95.51      153.67     32.06 o 
 -10   7   2        4.91       -0.47     26.20 o 
  -9   7   2     2986.33     2825.68    103.00 o 
  -8   7   2      164.34      148.34     34.74 o 
  -7   7   2     3049.76     2852.86     83.67 o 
  -6   7   2        3.30       -6.70     18.73 o 
  -5   7   2      158.84      194.01     22.54 o 
  -4   7   2        1.22       15.79     16.92 o 
  -3   7   2       82.38      110.25     18.61 o 
  -2   7   2        1.34        5.60     10.78 o 
  -1   7   2     2665.11     2586.61     55.40 o 
   0   7   2       51.18       45.65     14.27 o 
   1   7   2     1615.84     1521.14     43.97 o 
   2   7   2        9.21        4.52     18.67 o 
   3   7   2      321.91      325.96     31.32 o 
   4   7   2       66.84       37.56     21.89 o 
   5   7   2     3489.60     3482.25    192.41 o 
   6   7   2       10.93       37.37     26.36 o 
   7   7   2      358.04      296.28     41.24 o 
   8   7   2        5.11       11.01     27.22 o 
   9   7   2     1055.88     1105.24     76.20 o 
  10   7   2      173.69      166.27     46.79 o 
  11   7   2     2335.62     2470.03    109.53 o 
  12   7   2        3.96       17.15     45.13 o 
  13   7   2      342.64      400.42     76.88 o 
  14   7   2      246.09      293.54     75.68 o 
  15   7   2      799.44      964.65    177.75 o 
  16   7   2       15.70      118.96    121.90 o 
  17   7   2      238.86      334.85     80.73 o 
 -18   8   2       17.45      217.75    146.89 o 
 -17   8   2      227.86      228.79    100.99 o 
 -16   8   2      265.75      141.78     82.16 o 
 -15   8   2       40.10       94.92     78.35 o 
 -14   8   2     1226.22     1373.49    133.03 o 
 -13   8   2      178.92      195.46     88.95 o 
 -12   8   2     1641.39     1887.31    256.36 o 
 -11   8   2       19.94        2.40     37.77 o 
 -10   8   2      175.57      164.50     39.99 o 
  -9   8   2      241.93      273.10     43.66 o 
  -8   8   2       97.55       70.46     52.46 o 
  -7   8   2       80.13       32.62     31.57 o 
  -6   8   2     1579.23     1579.49     69.51 o 
  -5   8   2      863.85      773.08     54.69 o 
  -4   8   2      530.55      500.20     37.74 o 
  -3   8   2       33.43       73.12     22.97 o 
  -2   8   2       44.60       78.38     21.68 o 
  -1   8   2       46.98        8.48     20.40 o 
   0   8   2        0.26       28.38     22.51 o 
   1   8   2     2065.10     1857.42     70.03 o 
   2   8   2      224.84      239.71     34.21 o 
   3   8   2        7.87       15.65     29.89 o 
   4   8   2       16.17       32.53     34.32 o 
   5   8   2      449.89      556.13     63.72 o 
   6   8   2        1.49       24.05     42.47 o 
   7   8   2       17.24       54.48     35.08 o 
   8   8   2      185.44      194.50     41.15 o 
   9   8   2        4.03      -36.62     69.15 o 
  10   8   2      237.26      180.43     51.08 o 
  11   8   2      211.27      272.79     58.17 o 
  12   8   2      434.71      544.12     99.04 o 
  13   8   2      385.36      380.48     88.63 o 
  14   8   2      654.24      737.53    117.93 o 
  15   8   2       25.88      100.95     71.33 o 
  16   8   2      563.89      367.47    106.97 o 
 -16   9   2      390.42      759.98    206.70 o 
 -15   9   2        5.76      112.87     89.12 o 
 -14   9   2     2281.21     2079.83    230.89 o 
 -13   9   2      130.62       81.91     70.17 o 
 -12   9   2     2362.05     2239.90    231.74 o 
 -11   9   2       10.96      -33.12     49.65 o 
 -10   9   2      676.19      763.74     93.29 o 
  -9   9   2       47.26       59.90     93.33 o 
  -8   9   2       54.51       58.44     43.74 o 
  -7   9   2      159.15      207.00     40.27 o 
  -6   9   2       57.84      150.50     45.05 o 
  -5   9   2        2.99       34.09     25.48 o 
  -4   9   2     3919.54     3862.46    109.29 o 
  -3   9   2      185.97      222.99     33.19 o 
  -2   9   2     2976.61     2885.50    107.64 o 
  -1   9   2       84.35       81.88     28.62 o 
   0   9   2      768.88      819.89     55.61 o 
   1   9   2       18.49       62.34     28.28 o 
   2   9   2     1338.55     1401.29     74.84 o 
   3   9   2       13.52       42.77     51.65 o 
   4   9   2      986.54     1055.44     71.87 o 
   5   9   2       10.06       65.19     33.70 o 
   6   9   2      997.40     1056.96    108.58 o 
   7   9   2       75.82      162.90     67.46 o 
   8   9   2      976.49      941.38     93.69 o 
   9   9   2       65.42      105.10     52.39 o 
  10   9   2      157.71       95.69     57.22 o 
  11   9   2       12.85      106.54     79.60 o 
  12   9   2       25.23      202.53     72.54 o 
  13   9   2       96.95      200.74     79.34 o 
  14   9   2       87.61      323.75     79.48 o 
 -15  10   2       63.94      120.41     90.79 o 
 -14  10   2        8.67       25.28     98.89 o 
 -13  10   2      304.27      326.90    125.36 o 
 -12  10   2       95.20       86.82     99.03 o 
 -11  10   2      104.18      -40.62    156.16 o 
 -10  10   2       15.47      -41.83     52.42 o 
  -9  10   2      157.53      158.34     64.22 o 
  -8  10   2      389.50      415.87     73.82 o 
  -7  10   2      652.53      651.69     83.68 o 
  -6  10   2      702.33      575.76     78.00 o 
  -5  10   2       92.62      107.85     41.37 o 
  -4  10   2     1211.81     1263.74     87.87 o 
  -3  10   2       96.78       70.82     39.01 o 
  -2  10   2     1167.01     1174.97     84.31 o 
  -1  10   2       31.00      114.61     40.80 o 
   0  10   2      454.86      379.56     54.61 o 
   1  10   2      653.77      576.93     64.54 o 
   2  10   2     1196.62     1159.83    102.13 o 
   3  10   2      673.84      764.24     93.76 o 
   4  10   2       27.36        6.89     49.92 o 
   5  10   2      628.33      796.63    111.31 o 
   6  10   2       11.63      -37.87     43.55 o 
   7  10   2       92.21      162.25     56.31 o 
   8  10   2      745.98      691.09    104.83 o 
   9  10   2        4.44       26.22     99.77 o 
  10  10   2      569.99      768.14     96.57 o 
  11  10   2      170.24      406.69    136.91 o 
  12  10   2       13.22      118.44    107.30 o 
  13  10   2       13.90       18.77    106.51 o 
 -13  11   2       25.21       58.28    106.07 o 
 -12  11   2      261.46      363.50    114.57 o 
 -11  11   2     1338.91     1459.76    171.36 o 
 -10  11   2      318.47      331.63     77.60 o 
  -9  11   2      142.15      163.44     67.71 o 
  -8  11   2       41.09       90.11     57.09 o 
  -7  11   2     4199.75     4113.19    175.64 o 
  -6  11   2       65.50       31.97     54.98 o 
  -5  11   2      259.61      134.45     60.38 o 
  -4  11   2       92.19      161.39     50.28 o 
  -3  11   2     1262.74     1378.81     93.73 o 
  -2  11   2        8.61       36.55     39.93 o 
  -1  11   2      581.49      650.86    104.91 o 
   0  11   2      115.40      109.00     46.28 o 
   1  11   2     1027.70     1212.02    106.75 o 
   2  11   2        3.52      110.35     53.74 o 
   3  11   2      112.96      192.45     59.25 o 
   4  11   2       59.02       79.27     55.34 o 
   5  11   2      151.84      141.66     63.04 o 
   6  11   2      295.96      323.74     74.65 o 
   7  11   2      214.60      116.52     67.37 o 
   8  11   2       12.13       32.17     69.85 o 
   9  11   2      105.94      118.31     62.45 o 
  10  11   2       74.69      146.35     98.76 o 
  11  11   2      368.51      420.96    142.00 o 
 -10  12   2       83.53      145.43    145.90 o 
  -9  12   2        8.38       58.69     87.30 o 
  -8  12   2      524.56      593.86     92.73 o 
  -7  12   2      153.93      251.21     99.20 o 
  -6  12   2       21.76       82.18     77.70 o 
  -5  12   2      100.92      232.61    100.28 o 
  -4  12   2      185.83      332.25     91.02 o 
  -3  12   2      209.75      387.93     65.82 o 
  -2  12   2       23.17      143.00     96.38 o 
  -1  12   2      125.86      216.50     54.45 o 
   0  12   2       81.43      162.55     92.75 o 
   1  12   2      887.58      925.82     99.76 o 
   2  12   2       20.44       45.25     82.29 o 
   3  12   2      168.36      260.57     71.43 o 
   4  12   2        1.28       54.00     77.35 o 
   5  12   2        0.36       13.57     66.99 o 
   6  12   2       53.36       91.19     76.84 o 
   7  12   2     1239.02     1077.47    140.00 o 
   8  12   2        9.48       91.61     78.59 o 
   9  12   2       39.04       92.65     77.29 o 
  -6  13   2        4.27      110.57     68.56 o 
  -5  13   2      208.57      360.08     89.42 o 
  -4  13   2       17.87      191.37    118.83 o 
  -3  13   2      136.96      257.37    240.13 o 
  -2  13   2       21.20      347.33    197.63 o 
  -1  13   2       24.70      200.35    111.85 o 
   0  13   2      272.31      457.38     82.22 o 
   1  13   2       18.17      214.21    105.84 o 
   2  13   2       79.40      118.86     70.97 o 
   3  13   2        0.07       95.54    209.67 o 
   4  13   2     1223.39     1487.12    448.23 o 
   5  13   2       13.17       95.86    237.19 o 
 -22   1   3       85.36       -2.04    100.09 o 
 -21   1   3     1060.79      618.16    425.06 o 
 -20   1   3       20.51      115.04     71.63 o 
 -19   1   3      116.35      146.01    124.72 o 
 -18   1   3       23.96      126.49     97.88 o 
 -17   1   3      150.21      147.88     51.63 o 
 -16   1   3      308.17      294.72     34.75 o 
 -15   1   3      660.21      669.41     57.55 o 
 -14   1   3      196.48      203.39     29.38 o 
 -13   1   3      577.97      503.11     41.93 o 
 -12   1   3      231.66      239.85     23.50 o 
 -11   1   3     3717.12     3655.78     88.72 o 
 -10   1   3      452.52      461.11     27.94 o 
  -9   1   3     7428.36     7778.31    124.04 o 
  -8   1   3      747.80      846.40     27.43 o 
  -7   1   3    14554.46    14752.57    193.70 o 
  -6   1   3      821.39      766.96     22.89 o 
  -5   1   3     1993.67     1897.52     37.85 o 
  -4   1   3     9929.24     9652.33    123.98 o 
  -3   1   3     4523.31     4277.53     58.52 o 
  -2   1   3     5917.75     5062.00     77.08 o 
  -1   1   3    15811.75    14212.30    201.07 o 
   0   1   3      217.50      210.34     11.35 o 
   1   1   3     7250.87     6498.03     83.66 o 
   2   1   3      110.93      101.93      8.40 o 
   3   1   3     7843.30     7356.81     88.26 o 
   4   1   3     8449.93     8346.44    101.27 o 
   5   1   3        0.96       14.95      7.57 o 
   6   1   3     2784.07     2847.46     47.79 o 
   7   1   3     2258.51     2380.76     49.80 o 
   8   1   3       95.71      112.05     14.95 o 
   9   1   3      960.49      963.18     37.24 o 
  10   1   3     1376.31     1313.84     45.15 o 
  11   1   3      269.05      236.06     28.31 o 
  12   1   3      142.49      193.34     30.66 o 
  13   1   3      496.45      465.56     67.32 o 
  14   1   3     1687.53     1535.43    116.26 o 
  15   1   3      443.08      315.23     64.59 o 
  16   1   3       17.60       25.75     90.11 o 
  17   1   3       57.12       85.71     97.99 o 
  18   1   3      585.26      617.65    197.67 o 
  19   1   3      167.90      252.10    126.83 o 
  20   1   3       16.62      163.19    122.44 o 
 -22   2   3       22.12       81.65    105.92 o 
 -21   2   3      182.62      269.63    103.29 o 
 -20   2   3      280.16      377.21    182.83 o 
 -19   2   3       54.59       26.12     73.35 o 
 -18   2   3        0.17       58.90     61.04 o 
 -17   2   3       66.72       51.97     31.97 o 
 -16   2   3        1.32       15.31     28.61 o 
 -15   2   3        1.82        6.06     20.29 o 
 -14   2   3       20.13       57.82     20.63 o 
 -13   2   3       62.09       31.09     19.01 o 
 -12   2   3       40.13       31.49     18.46 o 
 -11   2   3      114.03      100.03     23.20 o 
 -10   2   3     4818.42     5439.90    113.48 o 
  -9   2   3      734.02      761.68     32.94 o 
  -8   2   3    11829.59    13378.12    221.53 o 
  -7   2   3      213.10      230.98     19.20 o 
  -6   2   3        1.07       11.49      7.67 o 
  -5   2   3        0.53        6.06      6.99 o 
  -4   2   3      428.75      347.76     14.60 o 
  -3   2   3     3662.85     3416.85     48.62 o 
  -2   2   3     4755.68     4827.68     56.79 o 
  -1   2   3     1170.67     1012.07     19.64 o 
   0   2   3     4618.99     4274.47    177.12 o 
   1   2   3        5.68       -4.12      7.19 o 
   2   2   3     1367.03     1471.59     33.80 o 
   3   2   3       73.22       79.70      7.88 o 
   4   2   3     7582.62     7960.28     92.42 o 
   5   2   3      128.82      121.96     10.58 o 
   6   2   3     3394.58     3877.63     57.97 o 
   7   2   3       10.31        5.19      8.52 o 
   8   2   3     7678.81     8615.42    125.62 o 
   9   2   3      136.77       90.63     18.04 o 
  10   2   3     4268.38     4295.74     92.13 o 
  11   2   3       33.19       47.53     15.86 o 
  12   2   3       25.46       -9.23     19.23 o 
  13   2   3        0.02       26.04     23.52 o 
  14   2   3      292.85      187.09     53.19 o 
  15   2   3       21.01        4.07     43.88 o 
  16   2   3       11.25       64.68    104.20 o 
  17   2   3       92.50      119.90    104.70 o 
  18   2   3       80.42       75.67    118.43 o 
  19   2   3      285.57      394.83    153.24 o 
  20   2   3       14.91      194.60    126.52 o 
 -22   3   3      618.02      689.47    132.28 o 
 -21   3   3      170.23      410.28    271.36 o 
 -20   3   3      531.01      917.49    261.96 o 
 -19   3   3       31.74      113.77    128.60 o 
 -18   3   3      493.24      726.00    126.35 o 
 -17   3   3       32.73       30.15     32.90 o 
 -16   3   3      630.33      579.97     76.03 o 
 -15   3   3       81.39       54.53     24.78 o 
 -14   3   3      178.31      169.21     28.19 o 
 -13   3   3       62.27       45.98     24.55 o 
 -12   3   3     1400.16     1402.50     51.61 o 
 -11   3   3      467.95      476.23     34.91 o 
 -10   3   3     3615.37     3531.58     77.45 o 
  -9   3   3      543.22      490.64     28.66 o 
  -8   3   3      607.50      761.93     41.86 o 
  -7   3   3      927.94      937.55     38.63 o 
  -6   3   3    10540.52    10767.00    144.82 o 
  -5   3   3      208.98      234.34     18.80 o 
  -4   3   3     6330.76     6228.73     87.88 o 
  -3   3   3     2106.16     2090.64     36.03 o 
  -2   3   3     7727.99     7597.61    103.83 o 
  -1   3   3     5852.80     5541.99     72.83 o 
   0   3   3       67.52       88.75     13.54 o 
   1   3   3     5473.38     5309.56    100.58 o 
   2   3   3       11.27        4.51      5.47 o 
   3   3   3      802.49      803.26     33.19 o 
   4   3   3    12683.18    13234.16    154.11 o 
   5   3   3     1203.79     1302.95     30.11 o 
   6   3   3       23.01        7.35      8.56 o 
   7   3   3        2.71        6.64     10.39 o 
   8   3   3     4096.26     4190.85     83.31 o 
   9   3   3      573.18      602.78     30.91 o 
  10   3   3        8.79       30.01     15.46 o 
  11   3   3     1686.22     1513.56     49.71 o 
  12   3   3       15.24       30.50     18.77 o 
  13   3   3      786.17      692.79     74.64 o 
  14   3   3        0.10      -43.37    195.13 o 
  15   3   3      293.54      560.02    113.03 o 
  16   3   3        0.06       66.86     79.25 o 
  17   3   3      133.71      387.47    103.41 o 
  18   3   3      264.20      251.53     88.56 o 
  19   3   3      120.43      113.59    138.93 o 
 -21   4   3      730.10      973.68    150.76 o 
 -20   4   3      138.20      249.88    139.71 o 
 -19   4   3      353.70      339.79    112.80 o 
 -18   4   3      164.05       89.69     89.35 o 
 -17   4   3      509.43      503.25    118.31 o 
 -16   4   3        6.28      -37.21     68.31 o 
 -15   4   3      276.99      295.39     44.95 o 
 -14   4   3     1723.76     1650.00     81.96 o 
 -13   4   3      126.18      141.97     31.54 o 
 -12   4   3       79.10       86.03     21.80 o 
 -11   4   3      235.57      242.05     29.59 o 
 -10   4   3      110.06      101.36     19.89 o 
  -9   4   3     1678.56     1912.13     61.33 o 
  -8   4   3       99.57      135.59     20.15 o 
  -7   4   3      379.66      463.42     28.59 o 
  -6   4   3      562.92      548.79     28.14 o 
  -5   4   3     2570.54     2830.10     47.48 o 
  -4   4   3     1507.84     1569.72     33.28 o 
  -3   4   3     2528.02     2639.55     46.77 o 
  -2   4   3     6194.30     5807.21     83.64 o 
  -1   4   3     2065.50     2127.81     41.93 o 
   0   4   3      196.95      186.75     12.65 o 
   1   4   3      497.99      650.38     23.77 o 
   2   4   3     1173.78     1212.43     46.60 o 
   3   4   3      185.46      296.11     15.58 o 
   4   4   3       14.10       14.10      7.39 o 
   5   4   3      776.60      876.50     38.71 o 
   6   4   3      428.04      345.08     22.95 o 
   7   4   3        1.28       -7.86     10.27 o 
   8   4   3        9.99       18.94     12.15 o 
   9   4   3     1531.57     1411.83     51.84 o 
  10   4   3        4.28       16.76     14.88 o 
  11   4   3      115.65      104.29     21.74 o 
  12   4   3      174.23      149.32     36.47 o 
  13   4   3      453.64      461.00     99.48 o 
  14   4   3     1061.95     1048.50    153.26 o 
  15   4   3      102.03       83.30     84.38 o 
  16   4   3        1.58      -83.75     83.75 o 
  17   4   3       43.35       -0.83    100.55 o 
  18   4   3      848.40     1061.41    170.78 o 
  19   4   3       40.71      190.32    103.63 o 
 -21   5   3       15.51      141.28     89.12 o 
 -20   5   3       80.47      -50.11     97.99 o 
 -19   5   3        1.88      -63.04     90.29 o 
 -18   5   3      103.12       32.64     93.74 o 
 -17   5   3       33.56      -51.23     85.18 o 
 -16   5   3        1.31      -24.67    103.45 o 
 -15   5   3      387.81      297.03     93.17 o 
 -14   5   3       21.47      -60.11     60.11 o 
 -13   5   3     2976.76     2834.82    172.72 o 
 -12   5   3      391.55      418.63     38.71 o 
 -11   5   3      178.14      101.40     25.69 o 
 -10   5   3        1.11      -22.00     22.00 o 
  -9   5   3     6814.08     6698.17    127.21 o 
  -8   5   3        0.71        2.45     16.11 o 
  -7   5   3     5757.40     6189.63    101.06 o 
  -6   5   3        4.55        1.52     11.86 o 
  -5   5   3     5686.34     5714.22     87.39 o 
  -4   5   3      209.53      191.22     15.44 o 
  -3   5   3        1.15       40.52      9.00 o 
  -2   5   3      547.67      542.00     20.91 o 
  -1   5   3    14744.02    15255.17    211.70 o 
   0   5   3       47.09       43.53     11.37 o 
   1   5   3       81.50      116.01     12.06 o 
   2   5   3       45.23       26.31      9.01 o 
   3   5   3     1165.84     1098.33     32.54 o 
   4   5   3      272.62      314.94     25.37 o 
   5   5   3     3661.34     3938.43     72.15 o 
   6   5   3       12.39       26.97     11.05 o 
   7   5   3     1164.83     1132.33     40.61 o 
   8   5   3      341.85      349.73     24.90 o 
   9   5   3       45.82       60.06     23.10 o 
  10   5   3      162.59      159.78     30.19 o 
  11   5   3     1291.56     1306.74     72.85 o 
  12   5   3      197.67       36.57     69.40 o 
  13   5   3      138.94      302.21    110.40 o 
  14   5   3     1183.81     1426.30    156.46 o 
  15   5   3       12.56      -18.07     75.68 o 
  16   5   3       46.85      209.56    205.15 o 
  17   5   3      225.85      395.43    116.48 o 
  18   5   3        9.89      118.05    103.59 o 
 -20   6   3      459.48      158.60    118.01 o 
 -19   6   3      166.26       28.05    195.32 o 
 -18   6   3        2.31       76.68    105.65 o 
 -17   6   3       35.42      -10.75     90.38 o 
 -16   6   3     2248.51     2155.67    184.59 o 
 -15   6   3      495.82      411.99    111.24 o 
 -14   6   3        0.06      -22.58     76.47 o 
 -13   6   3      142.55      161.57     83.41 o 
 -12   6   3     1325.83     1208.55    155.24 o 
 -11   6   3     1247.79     1142.85     72.27 o 
 -10   6   3      451.85      429.69     38.72 o 
  -9   6   3      852.83      798.64     47.04 o 
  -8   6   3      987.91      895.27     41.03 o 
  -7   6   3     1013.07     1082.99     75.77 o 
  -6   6   3     1069.39     1038.94     38.05 o 
  -5   6   3       55.46       37.06     15.05 o 
  -4   6   3     2564.46     2659.62     85.96 o 
  -3   6   3       21.57       14.88      9.03 o 
  -2   6   3      984.82      944.16     28.25 o 
  -1   6   3      766.64      732.03     24.82 o 
   0   6   3     3859.56     3876.06     71.40 o 
   1   6   3      278.07      239.27     23.77 o 
   2   6   3      290.27      267.98     16.77 o 
   3   6   3      272.83      289.02     19.32 o 
   4   6   3       82.87       96.58     13.74 o 
   5   6   3     6332.71     5796.13    142.05 o 
   6   6   3     1766.22     1641.28     58.64 o 
   7   6   3      318.76      249.06     29.93 o 
   8   6   3      349.86      325.69     32.96 o 
   9   6   3     1355.35     1344.77     71.12 o 
  10   6   3        1.57        8.01     27.08 o 
  11   6   3      333.82      325.31     52.08 o 
  12   6   3      350.89      311.75     76.37 o 
  13   6   3      580.67      376.20    149.72 o 
  14   6   3        7.11       -0.95    122.47 o 
  15   6   3        0.25     -106.29    106.29 o 
  16   6   3        2.01     -107.39    107.39 o 
  17   6   3      328.05      212.58    163.73 o 
 -19   7   3      274.16      211.40    202.63 o 
 -18   7   3      159.31      306.60    118.10 o 
 -17   7   3       30.12       83.15     98.00 o 
 -16   7   3      566.02      659.04    132.06 o 
 -15   7   3      126.55      114.84     96.20 o 
 -14   7   3      316.32      217.45     77.07 o 
 -13   7   3        3.42       45.53     55.54 o 
 -12   7   3     1675.42     1692.38    165.70 o 
 -11   7   3        4.09       -2.03     22.93 o 
 -10   7   3      608.64      520.55     48.68 o 
  -9   7   3       88.95       92.87     32.96 o 
  -8   7   3      181.90      202.05     31.46 o 
  -7   7   3        9.78       21.59     20.46 o 
  -6   7   3      120.96      174.18     34.54 o 
  -5   7   3       17.06       18.76     16.20 o 
  -4   7   3     2686.02     2781.74     64.65 o 
  -3   7   3       92.83       88.26     15.20 o 
  -2   7   3      914.35      801.33     34.29 o 
  -1   7   3      103.05       97.90     15.39 o 
   0   7   3     2912.34     2793.73     85.36 o 
   1   7   3      108.57       94.41     20.10 o 
   2   7   3     2621.02     2504.71     76.41 o 
   3   7   3        1.46      -12.90     22.19 o 
   4   7   3     7973.24     7638.35    210.08 o 
   5   7   3       64.33       43.14     28.11 o 
   6   7   3       27.90       -6.19     24.14 o 
   7   7   3        0.99       20.63     24.03 o 
   8   7   3       64.24      122.33     30.50 o 
   9   7   3      329.27      334.13     61.64 o 
  10   7   3      385.62      330.06     58.07 o 
  11   7   3       84.18       51.93     40.24 o 
  12   7   3      285.94      372.41     79.27 o 
  13   7   3      214.33      193.66     71.33 o 
  14   7   3      102.66      228.68     75.02 o 
  15   7   3       20.91      -79.03     79.03 o 
  16   7   3       12.73      155.39    109.50 o 
  17   7   3      239.93      134.30    135.36 o 
 -18   8   3      359.30      375.49     97.50 o 
 -17   8   3      124.53      176.52     78.98 o 
 -16   8   3        0.46       93.69     76.71 o 
 -15   8   3     1477.42     1721.79    152.75 o 
 -14   8   3        1.60       56.05     92.60 o 
 -13   8   3      255.35      113.01    144.72 o 
 -12   8   3      105.23      209.50     80.97 o 
 -11   8   3      227.40      221.85     56.81 o 
 -10   8   3        5.69       15.42     41.42 o 
  -9   8   3      897.48     1067.46     77.48 o 
  -8   8   3      735.29      727.71     63.54 o 
  -7   8   3      100.67       91.93     30.85 o 
  -6   8   3     5727.20     5317.73    131.14 o 
  -5   8   3      190.63      246.14     39.37 o 
  -4   8   3      206.25      224.75     29.29 o 
  -3   8   3     2868.06     2895.32     76.95 o 
  -2   8   3     7625.38     7241.75    140.01 o 
  -1   8   3      423.35      360.65     32.34 o 
   0   8   3        6.86      -22.13     22.13 o 
   1   8   3      133.88      107.28     30.15 o 
   2   8   3      215.54      217.17     38.81 o 
   3   8   3       22.69       67.36     26.14 o 
   4   8   3      134.31      141.96     29.57 o 
   5   8   3      229.10      241.09     59.17 o 
   6   8   3       15.37       15.82     45.93 o 
   7   8   3      340.04      319.70     44.41 o 
   8   8   3      138.16      209.36     80.69 o 
   9   8   3       27.40       55.98     46.39 o 
  10   8   3      138.00      279.31    119.36 o 
  11   8   3       12.35       24.72     42.59 o 
  12   8   3      268.62      413.86     84.60 o 
  13   8   3      714.13      713.35    120.50 o 
  14   8   3      247.78      157.24     84.10 o 
  15   8   3       26.36      183.05     78.42 o 
  16   8   3        0.29      144.24     87.92 o 
 -17   9   3        0.09       37.16     81.39 o 
 -16   9   3       99.09      161.53    101.45 o 
 -15   9   3      238.17      164.81     75.68 o 
 -14   9   3       18.86      -68.31     77.20 o 
 -13   9   3      109.87       80.77    123.59 o 
 -12   9   3        0.07     -108.44    108.44 o 
 -11   9   3       66.98       44.86     97.33 o 
 -10   9   3       17.54      -10.59     47.99 o 
  -9   9   3     2172.83     2102.04     95.21 o 
  -8   9   3      197.97      209.97     47.13 o 
  -7   9   3      372.01      407.50     55.87 o 
  -6   9   3       84.12       75.97     28.36 o 
  -5   9   3     1019.87     1177.30     64.58 o 
  -4   9   3        5.45        5.52     30.69 o 
  -3   9   3       92.10       70.88     34.16 o 
  -2   9   3        1.16       76.29     28.71 o 
  -1   9   3     1238.63     1102.69     62.30 o 
   0   9   3        9.88       35.33     27.09 o 
   1   9   3     3048.44     2853.96    103.13 o 
   2   9   3       34.30       48.21     47.18 o 
   3   9   3     1468.00     1499.27     76.12 o 
   4   9   3       13.75       67.82     35.84 o 
   5   9   3     1354.85     1391.62     92.56 o 
   6   9   3        2.17       61.62     46.12 o 
   7   9   3        0.36       56.37     45.12 o 
   8   9   3       30.93       85.90     54.74 o 
   9   9   3        0.20      -12.04     41.31 o 
  10   9   3       19.70       44.11     47.64 o 
  11   9   3      362.95      386.24    149.38 o 
  12   9   3        0.09       22.74     57.41 o 
 -15  10   3      368.02      232.39    116.17 o 
 -14  10   3      158.96       62.65    101.60 o 
 -13  10   3     1523.38     1607.97    187.77 o 
 -12  10   3        4.00      -86.62     86.62 o 
 -11  10   3       56.06       60.56     92.44 o 
 -10  10   3       41.27       -0.63     53.53 o 
  -9  10   3     1632.14     1691.57    114.15 o 
  -8  10   3       23.33        8.94     44.28 o 
  -7  10   3       37.54      110.03     48.65 o 
  -6  10   3        9.31       84.14     39.08 o 
  -5  10   3       88.96       53.45     39.22 o 
  -4  10   3      202.32      207.85     46.40 o 
  -3  10   3       29.09       62.82     38.29 o 
  -2  10   3       58.07       51.76     37.38 o 
  -1  10   3      223.58      347.12     55.15 o 
   0  10   3       83.20       47.20     38.97 o 
   1  10   3      226.92      279.59     63.85 o 
   2  10   3      113.49       81.12     50.94 o 
   3  10   3     5229.60     5084.23    203.85 o 
   4  10   3        0.52      -12.57     44.43 o 
   5  10   3       23.36       38.80     46.26 o 
   6  10   3      227.11      260.26    106.20 o 
   7  10   3      427.68      406.93    151.84 o 
   8  10   3      115.17      209.20     59.17 o 
   9  10   3      282.27      276.29     81.16 o 
  10  10   3        8.96       51.40     73.83 o 
  11  10   3      860.15      978.13    192.94 o 
  12  10   3        0.65       75.18     98.39 o 
  13  10   3       44.82      532.75     90.55 o 
 -13  11   3      243.00      252.11    197.26 o 
 -12  11   3        0.10      266.56    108.08 o 
 -11  11   3       37.57       72.71    143.02 o 
 -10  11   3      796.82      754.33    100.62 o 
  -9  11   3        1.66       12.47     75.12 o 
  -8  11   3       32.72       38.60     54.53 o 
  -7  11   3       92.12      188.79     65.36 o 
  -6  11   3     1138.10     1311.25    116.77 o 
  -5  11   3        0.17       45.18     43.17 o 
  -4  11   3       33.20       75.09     45.13 o 
  -3  11   3       63.00       57.91     59.61 o 
  -2  11   3       10.47       66.01     43.07 o 
  -1  11   3        2.36       57.85     40.76 o 
   0  11   3      949.11     1062.07    100.38 o 
   1  11   3        0.98       65.07     46.83 o 
   2  11   3       83.19      113.30     53.95 o 
   3  11   3        0.01       38.89     76.07 o 
   4  11   3      967.82     1145.77    109.25 o 
   5  11   3      458.91      421.44     78.52 o 
   6  11   3      270.62      163.93     77.60 o 
   7  11   3        9.77      106.63     62.45 o 
   8  11   3      188.57      218.26     61.94 o 
   9  11   3       52.89       61.54     63.57 o 
  10  11   3       16.25      308.98    108.06 o 
  11  11   3      691.99      758.85    157.01 o 
 -11  12   3       24.59       82.49     97.83 o 
 -10  12   3        0.56      175.57    107.75 o 
  -9  12   3        3.44       61.50     70.07 o 
  -8  12   3      156.42      255.55     78.12 o 
  -7  12   3       41.15      100.78     66.17 o 
  -6  12   3       63.04       35.64     96.89 o 
  -5  12   3        0.30       90.62     89.73 o 
  -4  12   3      125.49      157.95     51.45 o 
  -3  12   3        1.36      150.13     86.97 o 
  -2  12   3     1216.44     1408.55    125.84 o 
  -1  12   3      224.34      357.41     69.43 o 
   0  12   3      156.65      234.10     63.21 o 
   1  12   3       17.76      222.04     88.00 o 
   2  12   3      930.68     1479.72    177.11 o 
   3  12   3       98.94      175.72    130.78 o 
   4  12   3       20.06      179.90     83.14 o 
   5  12   3      211.94      201.12     88.54 o 
   6  12   3      198.58      204.09     91.46 o 
   7  12   3       26.65       33.47     80.25 o 
   8  12   3       63.51      103.52     95.68 o 
  -7  13   3        0.76      129.78     65.73 o 
  -6  13   3       43.56      235.34     96.98 o 
  -5  13   3      322.35      571.54    183.89 o 
  -4  13   3        3.03      278.17    138.74 o 
  -3  13   3      133.77      337.03    105.74 o 
  -2  13   3      296.84      420.32    136.73 o 
  -1  13   3        1.04       69.91    110.94 o 
   0  13   3      206.82      266.24    148.23 o 
   1  13   3      463.13      875.66    189.08 o 
   2  13   3       33.99      204.24    185.53 o 
   3  13   3      116.73      259.82    249.48 o 
   4  13   3       49.13      189.31    173.71 o 
 -22   0   4        0.87      150.65    137.70 o 
 -21   0   4      155.26      154.65    146.42 o 
 -20   0   4      651.77      367.23    169.36 o 
 -19   0   4       22.16      -51.91    116.26 o 
 -18   0   4     6776.30     6961.81    433.04 o 
 -17   0   4      655.67      934.84    183.34 o 
 -16   0   4     1015.30      926.48     81.12 o 
 -15   0   4      873.22      977.92    116.83 o 
 -14   0   4     6651.08     7059.19    205.65 o 
 -13   0   4      342.45      346.74     47.37 o 
 -12   0   4     1191.65     1208.08     69.26 o 
 -11   0   4      132.69      112.47     28.34 o 
 -10   0   4     6125.24     6259.21    212.64 o 
  -9   0   4        0.04        7.22     17.67 o 
  -8   0   4    60623.00    65028.07   1624.24 o 
  -7   0   4       10.47        8.10      9.71 o 
  -6   0   4     7724.47     8155.47    187.31 o 
  -5   0   4      185.61      212.33     25.00 o 
  -4   0   4      599.35      650.41     32.11 o 
  -3   0   4       24.58       19.45     11.36 o 
  -2   0   4    39263.57    41927.40    824.06 o 
  -1   0   4      673.16      517.90     22.62 o 
   0   0   4   136704.20   135122.67   2673.83 o 
   1   0   4        2.63       -5.52      8.01 o 
   2   0   4      399.46      399.85     38.43 o 
   3   0   4      133.74      153.11     14.98 o 
   4   0   4    16135.25    16583.36    266.00 o 
   5   0   4       82.38       85.96     17.45 o 
   6   0   4     3754.48     3677.92     81.25 o 
   7   0   4      298.86      308.79     31.67 o 
   8   0   4     7171.28     7602.58    194.18 o 
   9   0   4      174.44      166.23     29.94 o 
  10   0   4      384.66      426.48     89.21 o 
  11   0   4      792.65      761.36     66.62 o 
  12   0   4      183.27      184.10     56.03 o 
  13   0   4      986.60      893.46    100.95 o 
  14   0   4       10.99       34.60     49.48 o 
  15   0   4       86.25      129.13    133.36 o 
  16   0   4      426.29      474.89    167.39 o 
  17   0   4       58.97       42.96    133.26 o 
  18   0   4      503.66      862.60    224.33 o 
  19   0   4      789.98     1044.26    233.65 o 
 -22   1   4       63.25       10.45     86.65 o 
 -21   1   4      158.82      316.94    105.91 o 
 -20   1   4       58.90      186.92     94.10 o 
 -19   1   4       38.22       81.14     78.20 o 
 -18   1   4       90.21      267.25    135.22 o 
 -17   1   4      114.94       84.06     35.74 o 
 -16   1   4       38.94       46.00     22.55 o 
 -15   1   4      228.48      258.13     30.99 o 
 -14   1   4      254.38      191.23     31.47 o 
 -13   1   4        1.35       -2.30     13.94 o 
 -12   1   4     1537.75     1641.27     50.01 o 
 -11   1   4     1969.14     1802.56     50.38 o 
 -10   1   4      478.77      448.88     35.07 o 
  -9   1   4      630.91      835.51     34.22 o 
  -8   1   4     7033.34     7348.59    118.56 o 
  -7   1   4     5823.30     5986.39    106.60 o 
  -6   1   4     1564.08     1335.73     38.03 o 
  -5   1   4    10231.79     9470.34    134.45 o 
  -4   1   4    56869.92    54657.19    703.43 o 
  -3   1   4     5312.97     4997.44     78.64 o 
  -2   1   4     2100.01     1792.30     38.87 o 
  -1   1   4    12117.20    11137.64    158.14 o 
   0   1   4     7567.37     6950.61     95.12 o 
   1   1   4     3775.53     3355.76     54.97 o 
   2   1   4      580.82      534.39     15.88 o 
   3   1   4      768.86      805.19     19.49 o 
   4   1   4     6825.25     6856.34     86.63 o 
   5   1   4     1847.49     1870.23     35.44 o 
   6   1   4      565.98      602.25     22.09 o 
   7   1   4       53.81       18.37     11.41 o 
   8   1   4        1.07       -1.51      9.28 o 
   9   1   4      316.74      338.96     26.51 o 
  10   1   4      169.24      172.43     24.15 o 
  11   1   4       73.44       70.60     20.21 o 
  12   1   4      655.93      672.30     44.52 o 
  13   1   4     1270.93     1238.72    121.90 o 
  14   1   4      358.27      350.38     72.53 o 
  15   1   4        0.86       17.29     83.65 o 
  16   1   4      484.62      641.92    128.80 o 
  17   1   4      343.93      512.91    129.34 o 
  18   1   4      440.53      407.19    132.05 o 
  19   1   4       23.30      168.37    139.58 o 
 -22   2   4      245.03      214.42    102.42 o 
 -21   2   4       66.37       47.79    182.78 o 
 -20   2   4        4.89      123.68     65.60 o 
 -19   2   4     2189.38     2406.53    240.43 o 
 -18   2   4       21.22       92.92     88.29 o 
 -17   2   4       60.01       63.00     32.95 o 
 -16   2   4      195.93      191.22     43.65 o 
 -15   2   4     1237.26     1145.38     91.71 o 
 -14   2   4      223.64      169.29     27.53 o 
 -13   2   4       28.44        5.87     18.83 o 
 -12   2   4      689.16      708.90     35.76 o 
 -11   2   4    24814.78    25621.35    388.68 o 
 -10   2   4       38.91       18.65     12.13 o 
  -9   2   4    23298.46    25786.88    353.65 o 
  -8   2   4        1.23       -3.83      9.62 o 
  -7   2   4    37257.68    39256.25    483.53 o 
  -6   2   4       86.18      112.26     10.78 o 
  -5   2   4     7034.97     7614.18     98.35 o 
  -4   2   4       86.91       72.45      8.75 o 
  -3   2   4   107011.45   113081.54   1262.54 o 
  -2   2   4     1636.67     1535.20     27.67 o 
  -1   2   4    27428.36    27334.84    356.91 o 
   0   2   4       68.66       69.37     15.88 o 
   1   2   4     9420.05     9099.94    181.01 o 
   2   2   4        8.66        6.06      4.61 o 
   3   2   4     3174.41     3424.97     49.58 o 
   4   2   4        0.82       10.07      6.21 o 
   5   2   4     1424.86     1287.54     27.99 o 
   6   2   4      347.90      378.63     20.06 o 
   7   2   4      252.10      335.93     21.34 o 
   8   2   4       15.66        2.34     10.48 o 
   9   2   4     1041.16      957.56     35.39 o 
  10   2   4      717.11      767.52     40.15 o 
  11   2   4     7681.37     7833.50    150.28 o 
  12   2   4      212.88      258.33     30.35 o 
  13   2   4     3091.79     3132.38    115.74 o 
  14   2   4        2.55       -6.64     36.94 o 
  15   2   4       11.52       25.17     81.30 o 
  16   2   4      104.60       37.75    101.61 o 
  17   2   4     1609.85     2165.23    220.47 o 
  18   2   4       35.47       61.87    243.89 o 
  19   2   4      105.88      170.81    127.36 o 
 -22   3   4        3.77      441.54    286.15 o 
 -21   3   4       11.29      190.05    106.05 o 
 -20   3   4       45.73        9.92    283.34 o 
 -19   3   4     1928.12     2398.40    191.62 o 
 -18   3   4      112.41       59.81     95.61 o 
 -17   3   4       16.35       72.68     47.95 o 
 -16   3   4      146.97       92.20     34.56 o 
 -15   3   4        5.96        8.00     19.61 o 
 -14   3   4      179.69      132.07     28.71 o 
 -13   3   4     1930.89     1755.47     93.75 o 
 -12   3   4      235.29      247.10     24.56 o 
 -11   3   4      356.74      385.84     30.30 o 
 -10   3   4      316.85      391.01     27.41 o 
  -9   3   4      575.58      693.51     31.99 o 
  -8   3   4      598.48      661.90     36.15 o 
  -7   3   4     8761.60     8846.69    123.55 o 
  -6   3   4       12.82       13.50      8.80 o 
  -5   3   4     6987.45     7387.71     98.15 o 
  -4   3   4       37.18       32.56      8.58 o 
  -3   3   4     4696.44     4782.19     66.13 o 
  -2   3   4     2462.01     2403.74     42.30 o 
  -1   3   4     6827.17     6756.30     90.93 o 
   0   3   4      263.86      283.31     20.06 o 
   1   3   4     3837.21     3869.86    129.34 o 
   2   3   4     1064.45      983.36     27.11 o 
   3   3   4     2577.92     2763.94     39.76 o 
   4   3   4     1151.20     1290.23     25.92 o 
   5   3   4       67.49       83.65     11.15 o 
   6   3   4       18.00        6.11      8.78 o 
   7   3   4     2307.50     2298.44     46.81 o 
   8   3   4      316.82      354.38     23.93 o 
   9   3   4     2330.20     2399.15     80.59 o 
  10   3   4     1333.33     1305.22     58.66 o 
  11   3   4     2569.14     2295.32     76.12 o 
  12   3   4      165.36      148.81     21.89 o 
  13   3   4      464.55      306.13    116.42 o 
  14   3   4       27.42      352.91    209.64 o 
  15   3   4      110.35      -32.06    115.85 o 
  16   3   4       76.78      133.35     84.99 o 
  17   3   4       23.73      164.51    112.45 o 
  18   3   4      356.52      376.13    145.37 o 
  19   3   4      339.01      513.56    145.46 o 
 -22   4   4       67.73     -147.58    151.40 o 
 -21   4   4      248.69      272.77    221.49 o 
 -20   4   4      442.48      434.09    121.94 o 
 -19   4   4      233.70      372.74    119.41 o 
 -18   4   4      579.40      538.08    119.26 o 
 -17   4   4        1.10      -77.00     77.00 o 
 -16   4   4     1580.72     1465.88     89.63 o 
 -15   4   4      506.95      620.16     74.52 o 
 -14   4   4       82.21      128.17     30.34 o 
 -13   4   4        6.91      -22.30     22.30 o 
 -12   4   4     7194.15     7245.50    141.42 o 
 -11   4   4     1080.68     1217.58     87.10 o 
 -10   4   4     1943.20     2038.27     65.41 o 
  -9   4   4      403.06      503.11     30.13 o 
  -8   4   4     6822.88     7112.42    117.64 o 
  -7   4   4       57.23       46.08     12.63 o 
  -6   4   4     6650.41     6280.52     94.25 o 
  -5   4   4      966.61      984.17     27.25 o 
  -4   4   4     1509.73     1303.30     31.08 o 
  -3   4   4      939.10      929.27     22.27 o 
  -2   4   4    25972.04    25670.37    300.29 o 
  -1   4   4      714.94      683.80     18.97 o 
   0   4   4    13387.38    13395.47    186.64 o 
   1   4   4        0.01       -1.81      8.04 o 
   2   4   4     7146.56     7438.90    113.06 o 
   3   4   4      114.75      152.28     15.05 o 
   4   4   4     4798.12     4522.87     72.54 o 
   5   4   4     1051.32     1119.48     28.63 o 
   6   4   4     6373.92     6346.99     96.81 o 
   7   4   4        1.87        8.56     11.11 o 
   8   4   4      478.22      451.18     47.77 o 
   9   4   4      111.20       96.72     17.81 o 
  10   4   4      234.79      212.37     23.82 o 
  11   4   4      543.00      460.15     54.92 o 
  12   4   4     4333.82     4540.36    164.49 o 
  13   4   4      216.55      244.30     91.16 o 
  14   4   4      608.76      518.02    112.97 o 
  15   4   4      662.50      926.30    142.12 o 
  16   4   4     2804.92     2864.24    199.44 o 
  17   4   4      171.05      297.22    114.25 o 
  18   4   4     1164.12     1779.26    200.94 o 
 -21   5   4        0.02       71.99    102.82 o 
 -20   5   4      255.19      125.42    102.32 o 
 -19   5   4       74.43      145.89    102.65 o 
 -18   5   4      908.04     1182.41    163.41 o 
 -17   5   4       16.99      -77.11     77.11 o 
 -16   5   4       85.08       73.34    111.41 o 
 -15   5   4      166.91      135.34     82.51 o 
 -14   5   4     1793.38     1805.45    103.52 o 
 -13   5   4      386.69      344.39     47.69 o 
 -12   5   4        1.77      -15.56     18.39 o 
 -11   5   4        3.68       -3.11     17.55 o 
 -10   5   4     3400.61     3454.80    107.32 o 
  -9   5   4      434.46      482.96     34.00 o 
  -8   5   4     2765.76     2905.55     64.82 o 
  -7   5   4      231.95      258.98     28.39 o 
  -6   5   4       26.54       17.96      9.91 o 
  -5   5   4      135.26      147.13     14.79 o 
  -4   5   4      624.02      588.39     24.26 o 
  -3   5   4     1270.38     1280.31     29.43 o 
  -2   5   4     1045.49     1086.94     28.28 o 
  -1   5   4       64.86       73.96     10.08 o 
   0   5   4      849.44     1179.01     59.52 o 
   1   5   4      763.65      750.72     21.70 o 
   2   5   4     1624.80     1568.86     47.91 o 
   3   5   4       39.38       18.99     13.95 o 
   4   5   4      554.97      463.24     31.50 o 
   5   5   4      264.07      263.58     20.24 o 
   6   5   4      887.24      861.33     34.37 o 
   7   5   4      326.93      325.71     37.51 o 
   8   5   4      126.23       79.18     21.75 o 
   9   5   4      396.20      348.73     37.37 o 
  10   5   4      104.70      224.98     69.37 o 
  11   5   4      106.18      112.29     35.41 o 
  12   5   4      195.44      392.11    189.69 o 
  13   5   4       98.21      172.78     95.62 o 
  14   5   4      163.33      173.20     77.20 o 
  15   5   4      166.91      301.94    105.76 o 
  16   5   4     1145.90     1819.77    190.09 o 
  17   5   4       16.60      171.83    106.07 o 
  18   5   4     1338.52     2193.89    180.80 o 
 -20   6   4       17.93      126.22    165.78 o 
 -19   6   4      115.52       93.43    110.24 o 
 -18   6   4       36.24       56.63     99.55 o 
 -17   6   4      289.60      248.31    107.86 o 
 -16   6   4        1.43       22.58     86.24 o 
 -15   6   4       27.19       35.45     81.45 o 
 -14   6   4       97.85      -15.55     75.13 o 
 -13   6   4        5.48       38.56     37.34 o 
 -12   6   4      166.86       74.70     28.49 o 
 -11   6   4     8230.26     7836.10    166.92 o 
 -10   6   4      207.35      146.29     28.53 o 
  -9   6   4        0.98       34.78     20.59 o 
  -8   6   4      265.63      264.99     24.19 o 
  -7   6   4     3961.65     3665.23     76.49 o 
  -6   6   4      564.60      553.02     30.28 o 
  -5   6   4        6.07       -0.42      9.34 o 
  -4   6   4      995.04      954.11     27.41 o 
  -3   6   4     5126.59     4641.80     68.30 o 
  -2   6   4      641.81      679.48     28.99 o 
  -1   6   4      233.14      245.69     17.09 o 
   0   6   4      122.47      115.85     11.49 o 
   1   6   4     3693.08     3134.16     58.21 o 
   2   6   4       30.70       22.49     12.17 o 
   3   6   4      154.09      173.12     21.84 o 
   4   6   4     1506.25     1434.32     59.07 o 
   5   6   4     5141.07     4851.09    140.56 o 
   6   6   4      122.44      132.00     23.31 o 
   7   6   4       39.65       40.72     17.84 o 
   8   6   4     1029.46     1062.45     52.12 o 
   9   6   4     1770.69     1884.98    118.41 o 
  10   6   4       14.61       70.19     46.10 o 
  11   6   4       15.34       26.67     34.34 o 
  12   6   4        1.94      132.52    154.73 o 
  13   6   4      789.01     1169.66    121.40 o 
  14   6   4      253.23      201.62    147.84 o 
  15   6   4       38.75      -99.56    114.94 o 
  16   6   4       46.22      281.62    127.58 o 
  17   6   4       23.66       37.40    140.45 o 
 -19   7   4      114.02      234.00    105.78 o 
 -18   7   4       50.29       71.25     93.16 o 
 -17   7   4       15.17      280.83    106.53 o 
 -16   7   4      121.82       81.63     87.60 o 
 -15   7   4       85.54      -37.78     82.50 o 
 -14   7   4        8.30       -2.63     78.86 o 
 -13   7   4      174.30      198.62     64.42 o 
 -12   7   4       46.36       74.24     41.59 o 
 -11   7   4     2737.25     2542.32    104.45 o 
 -10   7   4       20.61        4.65     25.58 o 
  -9   7   4     3209.25     2976.77     89.46 o 
  -8   7   4      106.96      104.76     25.66 o 
  -7   7   4      576.98      594.93     40.77 o 
  -6   7   4       34.61       54.94     17.51 o 
  -5   7   4     1107.35     1132.26     37.02 o 
  -4   7   4       44.72       27.56     12.65 o 
  -3   7   4     1271.87     1241.67     39.63 o 
  -2   7   4       29.85       22.75     13.46 o 
  -1   7   4     1675.33     1779.70     50.89 o 
   0   7   4       14.78       33.82     13.87 o 
   1   7   4     2472.49     2319.97    130.74 o 
   2   7   4       64.00       39.78     25.79 o 
   3   7   4      582.43      616.48     53.71 o 
   4   7   4        4.92       37.20     32.32 o 
   5   7   4     1899.71     1682.66    100.03 o 
   6   7   4       62.86       11.93     25.36 o 
   7   7   4       75.52       90.16     29.27 o 
   8   7   4       47.94       57.58     23.66 o 
   9   7   4      249.04      199.48     58.42 o 
  10   7   4       37.58       17.77     36.85 o 
  11   7   4      240.92      254.48     55.02 o 
  12   7   4       30.36      104.94     56.05 o 
  13   7   4      855.92     1062.19    115.87 o 
  14   7   4      197.31      356.81    119.84 o 
  15   7   4       39.05       35.80     75.54 o 
  16   7   4        8.06      126.86     69.58 o 
 -18   8   4      595.94      770.02    113.80 o 
 -17   8   4       77.05       75.63     86.65 o 
 -16   8   4     1011.67     1190.56    131.07 o 
 -15   8   4      536.45      457.52    126.15 o 
 -14   8   4       68.43      148.00     71.28 o 
 -13   8   4      238.08      195.94     84.59 o 
 -12   8   4      478.44      523.67    109.20 o 
 -11   8   4      163.29      106.51     39.53 o 
 -10   8   4      102.44       35.27     34.01 o 
  -9   8   4     1101.42     1083.32     76.56 o 
  -8   8   4      996.21      997.60     63.11 o 
  -7   8   4       32.04        8.91     24.73 o 
  -6   8   4      689.43      627.95     56.61 o 
  -5   8   4      223.80      212.43     28.82 o 
  -4   8   4      304.66      323.83     32.30 o 
  -3   8   4     7163.31     6733.29    133.40 o 
  -2   8   4     2934.68     2871.26     75.83 o 
  -1   8   4      983.75     1029.16     58.60 o 
   0   8   4      100.14       16.81     28.36 o 
   1   8   4      808.32      675.77     66.16 o 
   2   8   4       77.53      124.80     32.85 o 
   3   8   4      443.30      370.53     45.31 o 
   4   8   4        1.80       46.93     28.71 o 
   5   8   4      526.00      441.97     50.54 o 
   6   8   4       57.71      177.28     34.51 o 
   7   8   4       63.23      115.53     33.47 o 
   8   8   4      126.24       79.51     39.84 o 
   9   8   4       47.10        5.38     37.17 o 
  10   8   4      186.91      113.21     44.81 o 
  11   8   4       36.99       58.54    104.93 o 
  12   8   4      627.96      658.72    113.75 o 
  13   8   4       25.79       25.02     67.79 o 
  14   8   4      214.51      125.16    113.70 o 
  15   8   4        9.86       89.35     93.22 o 
 -17   9   4      215.70       36.67     87.87 o 
 -16   9   4      216.51      176.97    113.19 o 
 -15   9   4       88.30      136.14    113.68 o 
 -14   9   4        0.65      -30.38     92.79 o 
 -13   9   4       13.42        8.75     89.28 o 
 -12   9   4      478.99      561.66    116.43 o 
 -11   9   4      124.66      170.46     55.52 o 
 -10   9   4      447.01      437.26     72.51 o 
  -9   9   4       71.93      142.06     33.11 o 
  -8   9   4      183.96      239.57     46.01 o 
  -7   9   4      159.58      123.08     32.32 o 
  -6   9   4     2464.61     2539.81     87.06 o 
  -5   9   4        1.00       38.95     33.30 o 
  -4   9   4       30.15       70.24     35.98 o 
  -3   9   4       47.29       39.30     28.13 o 
  -2   9   4     2755.27     2834.32     91.68 o 
  -1   9   4       15.52       70.79     29.54 o 
   0   9   4      878.86      993.70     66.17 o 
   1   9   4       31.70       42.25     39.90 o 
   2   9   4       10.54       51.90     41.16 o 
   3   9   4       19.36      331.76    110.14 o 
   4   9   4     1124.33     1069.96     76.76 o 
   5   9   4       57.30       56.11     38.90 o 
   6   9   4     1264.71     1279.37    104.02 o 
   7   9   4       12.01       -3.04     41.93 o 
   8   9   4     1109.16     1284.55    108.32 o 
   9   9   4        7.53      132.17     51.36 o 
  10   9   4     1355.43     1335.93    134.99 o 
  11   9   4       19.56      290.14     67.72 o 
  12   9   4     1425.82     1554.14    232.19 o 
  13   9   4        9.86      -28.03     56.84 o 
  14   9   4        1.37       28.23     57.41 o 
 -15  10   4        7.77     -171.42    220.83 o 
 -14  10   4        0.67      -38.21    101.72 o 
 -13  10   4       70.94      121.27     99.05 o 
 -12  10   4       83.17       71.77     90.90 o 
 -11  10   4       29.56       34.13     77.00 o 
 -10  10   4       41.23       76.81     54.28 o 
  -9  10   4        1.77       12.49     62.73 o 
  -8  10   4        7.36       66.08     50.87 o 
  -7  10   4      213.32      263.20     51.98 o 
  -6  10   4     1000.97      994.61     80.67 o 
  -5  10   4       83.63       65.97     39.60 o 
  -4  10   4      532.80      463.51     58.94 o 
  -3  10   4       66.18      120.92     42.13 o 
  -2  10   4       49.52       36.67     42.30 o 
  -1  10   4       61.82      101.34     51.21 o 
   0  10   4      254.55      217.76     58.98 o 
   1  10   4      399.32      373.74     65.87 o 
   2  10   4       74.43      237.00     78.49 o 
   3  10   4      231.97      223.60     56.12 o 
   4  10   4       10.43       21.88     50.83 o 
   5  10   4      392.23      392.95    120.43 o 
   6  10   4        8.37       49.15     49.39 o 
   7  10   4        0.54       -7.56     52.31 o 
   8  10   4        2.07       86.43     60.61 o 
   9  10   4      120.17      149.75     72.38 o 
  10  10   4        6.03       61.27     53.62 o 
  11  10   4       70.96      318.59     98.18 o 
  12  10   4       41.82      295.88     89.54 o 
 -13  11   4      239.05      290.30    110.90 o 
 -12  11   4      411.32      471.27    130.88 o 
 -11  11   4     2106.15     2357.43    194.93 o 
 -10  11   4       38.53      124.51     63.81 o 
  -9  11   4      633.06      847.95    100.10 o 
  -8  11   4       18.00       13.26     53.14 o 
  -7  11   4      982.85     1039.14    152.72 o 
  -6  11   4       24.94       81.07     71.46 o 
  -5  11   4      212.20      204.56     54.50 o 
  -4  11   4       35.41      -38.52     47.52 o 
  -3  11   4     1385.77     1483.40     96.68 o 
  -2  11   4      107.70      219.16     58.54 o 
  -1  11   4       39.56      146.26    111.03 o 
   0  11   4       18.15      117.73     51.17 o 
   1  11   4     1733.05     2002.24    164.15 o 
   2  11   4       15.34       99.55     54.48 o 
   3  11   4       69.10       81.48     71.01 o 
   4  11   4      493.43      434.56     77.38 o 
   5  11   4     1631.04     1568.84    314.66 o 
   6  11   4        2.42      144.31     71.35 o 
   7  11   4      983.51      866.06    117.58 o 
   8  11   4       81.97      154.18    113.64 o 
   9  11   4      567.82      583.50    103.31 o 
  10  11   4      268.00      259.34    121.59 o 
 -11  12   4       85.34      258.31    223.15 o 
 -10  12   4       31.02      132.08    154.78 o 
  -9  12   4     1448.85     1290.84    125.65 o 
  -8  12   4       77.74      104.12     70.02 o 
  -7  12   4       18.07       46.54     64.46 o 
  -6  12   4      100.31      105.97     76.98 o 
  -5  12   4      104.08      222.23     75.32 o 
  -4  12   4      112.67      309.87    105.20 o 
  -3  12   4      631.86      748.46    135.33 o 
  -2  12   4       25.53      275.67    109.27 o 
  -1  12   4       93.47      205.69     85.78 o 
   0  12   4        0.72      104.98     59.74 o 
   1  12   4       82.30      170.92    138.74 o 
   2  12   4      327.24      235.68     79.18 o 
   3  12   4        1.08       64.66     67.41 o 
   4  12   4       98.00      195.89     95.63 o 
   5  12   4       55.66       92.09     80.37 o 
   6  12   4      351.45      260.17     99.69 o 
   7  12   4      620.66      462.27    145.40 o 
   8  12   4       77.07       60.72    208.57 o 
  -7  13   4      348.80      338.54     96.45 o 
  -6  13   4      585.27      714.02    123.99 o 
  -5  13   4        0.28      575.35    208.29 o 
  -4  13   4       12.89      111.42     76.78 o 
  -3  13   4      337.54      499.31    106.42 o 
  -2  13   4        2.55      -35.20     67.84 o 
  -1  13   4        6.85       91.22     74.49 o 
   0  13   4        7.26       49.53     70.76 o 
   1  13   4       25.45      140.04    160.31 o 
   2  13   4       45.81      236.16    192.63 o 
   3  13   4       12.99       74.58    200.13 o 
   4  13   4      443.37      585.89    210.54 o 
 -23   1   5      216.65      226.86    130.41 o 
 -22   1   5        0.67        6.65     80.11 o 
 -21   1   5       53.79       17.27     84.00 o 
 -20   1   5        8.54      183.36     85.16 o 
 -19   1   5        0.63      127.51     76.41 o 
 -18   1   5       17.61       -1.35     84.83 o 
 -17   1   5       65.16       62.97     33.51 o 
 -16   1   5      598.67      555.07     49.59 o 
 -15   1   5     2777.22     2495.26     85.47 o 
 -14   1   5      193.92      251.23     30.58 o 
 -13   1   5     1120.86     1044.63     55.42 o 
 -12   1   5      808.94      932.36     50.77 o 
 -11   1   5        0.29      -15.41     15.41 o 
 -10   1   5     1221.43     1409.39     52.47 o 
  -9   1   5     4583.40     4565.56     92.26 o 
  -8   1   5     4037.22     3969.73     81.15 o 
  -7   1   5     4447.09     4350.40     82.82 o 
  -6   1   5      516.34      526.17     21.34 o 
  -5   1   5    13136.29    12472.52    186.34 o 
  -4   1   5    19428.28    18541.60    266.78 o 
  -3   1   5     1059.51     1002.38     27.49 o 
  -2   1   5     8138.58     7387.05    101.64 o 
  -1   1   5     8906.66     8454.78    123.39 o 
   0   1   5     3550.22     3405.38     51.89 o 
   1   1   5      914.69      894.53     20.10 o 
   2   1   5     5744.30     5377.05     70.73 o 
   3   1   5      394.51      377.78     15.82 o 
   4   1   5      322.99      347.64     16.32 o 
   5   1   5      514.91      535.59     21.92 o 
   6   1   5     1338.94     1336.94     35.43 o 
   7   1   5     5024.42     4667.17     86.59 o 
   8   1   5      815.67      817.84     43.09 o 
   9   1   5       37.87       33.06     14.26 o 
  10   1   5       21.98       39.58     16.48 o 
  11   1   5        3.79       32.99     18.04 o 
  12   1   5      375.93      347.94     34.78 o 
  13   1   5       33.63       36.61     30.02 o 
  14   1   5      537.55      508.42     89.15 o 
  15   1   5      315.51      394.62    107.95 o 
  16   1   5        0.14       37.58     96.46 o 
  17   1   5       99.44      168.66    110.39 o 
  18   1   5      182.83      293.69    127.15 o 
  19   1   5      254.54      380.87    139.14 o 
 -23   2   5      236.14      334.45    284.94 o 
 -22   2   5      625.65      585.05    450.26 o 
 -21   2   5       65.20      126.12     66.64 o 
 -20   2   5       46.04      161.12     95.89 o 
 -19   2   5       55.37       68.43     69.90 o 
 -18   2   5      298.47      228.61     85.28 o 
 -17   2   5       23.29       11.63     30.54 o 
 -16   2   5      802.39      751.34     50.73 o 
 -15   2   5       14.36      -13.32     17.03 o 
 -14   2   5      161.85      198.73     31.76 o 
 -13   2   5       21.78        6.42     18.87 o 
 -12   2   5       23.90       40.46     20.83 o 
 -11   2   5     2096.73     2084.25     55.58 o 
 -10   2   5     1236.09     1172.35     38.13 o 
  -9   2   5      370.34      404.53     23.90 o 
  -8   2   5       14.12       23.25      9.49 o 
  -7   2   5      285.70      308.60     20.68 o 
  -6   2   5     1084.59     1191.50     27.08 o 
  -5   2   5      202.22      239.94     13.68 o 
  -4   2   5      528.25      603.84     21.65 o 
  -3   2   5     1486.82     1439.80     37.37 o 
  -2   2   5    22083.80    21815.95    311.13 o 
  -1   2   5     2544.61     2418.62     57.95 o 
   0   2   5      674.55      531.88     23.82 o 
   1   2   5        0.00        0.19      6.18 o 
   2   2   5     2314.93     2483.49     44.21 o 
   3   2   5      318.80      319.63     15.13 o 
   4   2   5      124.00      116.45     10.66 o 
   5   2   5      360.24      366.80     17.45 o 
   6   2   5     2576.14     2759.79     50.65 o 
   7   2   5      449.63      499.86     24.84 o 
   8   2   5      168.68      215.62     18.90 o 
   9   2   5        0.10        6.42     13.47 o 
  10   2   5      500.11      589.05     36.78 o 
  11   2   5     1117.89     1191.01     53.46 o 
  12   2   5      329.76      372.06     38.68 o 
  13   2   5       26.54       16.95     26.00 o 
  14   2   5       37.57       21.88     86.25 o 
  15   2   5        2.66       75.61     94.38 o 
  16   2   5       82.41        6.32     96.44 o 
  17   2   5        4.23       43.61    107.90 o 
  18   2   5      443.90      356.56    167.16 o 
  19   2   5       26.88      311.28    170.95 o 
 -22   3   5      277.54      419.56    110.16 o 
 -21   3   5       49.31       44.46    220.62 o 
 -20   3   5      545.13      430.17    219.15 o 
 -19   3   5      869.63      817.25    139.59 o 
 -18   3   5        2.32       91.97    105.09 o 
 -17   3   5       45.44       49.00     27.91 o 
 -16   3   5       20.52       36.18     40.14 o 
 -15   3   5        0.06       25.23     26.25 o 
 -14   3   5      272.45      183.91     27.36 o 
 -13   3   5     1308.43     1143.30     60.90 o 
 -12   3   5     1624.97     1687.75     52.85 o 
 -11   3   5      155.29      195.95     21.28 o 
 -10   3   5     8117.06     8380.28    135.81 o 
  -9   3   5      700.84      748.67     38.85 o 
  -8   3   5     4385.63     4973.34     75.92 o 
  -7   3   5     4740.56     4805.80     72.38 o 
  -6   3   5    15075.96    15511.86    190.05 o 
  -5   3   5      265.11      293.78     15.92 o 
  -4   3   5      203.20      156.18     12.01 o 
  -3   3   5      110.44      111.33      9.58 o 
  -2   3   5        0.12        2.19      7.07 o 
  -1   3   5      100.40      110.43     14.32 o 
   0   3   5      657.13      609.76     41.35 o 
   1   3   5     2350.80     2326.51     68.28 o 
   2   3   5    11368.72    11012.70    237.89 o 
   3   3   5     1861.02     1938.91     31.43 o 
   4   3   5     1456.97     1471.53     52.28 o 
   5   3   5      494.70      513.35     21.36 o 
   6   3   5      647.19      595.92     24.87 o 
   7   3   5     2713.10     2637.63     53.55 o 
   8   3   5      921.76      865.29     33.06 o 
   9   3   5      244.11      177.57     18.96 o 
  10   3   5      261.87      271.03     35.11 o 
  11   3   5      164.29      142.57     25.42 o 
  12   3   5      155.72      186.20     44.71 o 
  13   3   5        4.05       78.08     73.08 o 
  14   3   5      136.47      141.96     97.75 o 
  15   3   5        2.33       82.13     95.44 o 
  16   3   5       78.66       25.91    109.04 o 
  17   3   5      952.37     1033.62    169.17 o 
  18   3   5        9.25      230.11    191.93 o 
 -22   4   5      122.73      156.16    108.46 o 
 -21   4   5       22.51       13.21     92.72 o 
 -20   4   5       88.08      113.02    100.41 o 
 -19   4   5      291.67      198.11    110.26 o 
 -18   4   5       15.78       -8.48     82.35 o 
 -17   4   5      729.30      634.51     64.82 o 
 -16   4   5     1241.62     1207.67     96.13 o 
 -15   4   5      290.67      243.65     41.51 o 
 -14   4   5      314.12      300.91     35.76 o 
 -13   4   5      338.56      414.33     41.83 o 
 -12   4   5     2546.94     2251.94     99.58 o 
 -11   4   5     1278.33     1328.96     57.38 o 
 -10   4   5     1170.12     1133.36     46.83 o 
  -9   4   5       49.73       47.79     14.86 o 
  -8   4   5     1422.35     1380.64     39.43 o 
  -7   4   5       59.13       79.38     12.20 o 
  -6   4   5      413.30      439.06     21.67 o 
  -5   4   5    12678.56    13342.84    169.05 o 
  -4   4   5      314.28      298.87     17.84 o 
  -3   4   5        6.45       15.45      7.08 o 
  -2   4   5      376.17      367.49     15.23 o 
  -1   4   5       67.23       70.81      8.32 o 
   0   4   5     1089.38     1045.87     50.03 o 
   1   4   5     2181.42     2209.91     44.79 o 
   2   4   5      212.01      231.61     18.19 o 
   3   4   5      109.21       90.34     19.98 o 
   4   4   5     1676.54     1619.61     31.04 o 
   5   4   5     3764.59     3794.05     58.32 o 
   6   4   5       55.92       76.17     32.56 o 
   7   4   5       24.17        6.94     11.44 o 
   8   4   5      611.01      557.35     31.16 o 
   9   4   5      125.76       97.52     19.47 o 
  10   4   5      508.24      521.31     64.07 o 
  11   4   5     3752.67     3580.49    106.55 o 
  12   4   5       23.72       12.44     40.92 o 
  13   4   5      887.56      997.21    135.03 o 
  14   4   5      498.54      685.65    139.35 o 
  15   4   5      387.91      738.37    181.83 o 
  16   4   5       25.59      130.11     66.71 o 
  17   4   5      125.69      162.57     95.59 o 
  18   4   5        0.45      236.53    123.29 o 
 -21   5   5      417.76      402.49    129.82 o 
 -20   5   5       32.58      132.93    107.28 o 
 -19   5   5       12.63        7.45     92.68 o 
 -18   5   5       14.10      -28.42     89.47 o 
 -17   5   5      363.30      305.18    104.20 o 
 -16   5   5       24.76      -34.51     69.68 o 
 -15   5   5      170.60      214.65     56.23 o 
 -14   5   5     1047.42     1093.16     77.87 o 
 -13   5   5      336.81      351.41     45.18 o 
 -12   5   5      268.08      236.97     30.45 o 
 -11   5   5     1961.89     2095.84     70.48 o 
 -10   5   5      724.76      752.24     46.48 o 
  -9   5   5     3958.96     4074.88     89.39 o 
  -8   5   5        0.04        2.93     14.46 o 
  -7   5   5       10.48       25.24     12.87 o 
  -6   5   5       36.56       20.06     10.76 o 
  -5   5   5     1215.85     1326.68     42.55 o 
  -4   5   5      246.86      302.91     24.10 o 
  -3   5   5     3351.84     3690.92     76.69 o 
  -2   5   5      565.30      620.33     19.92 o 
  -1   5   5    11451.65    11092.25    138.77 o 
   0   5   5       45.89       18.15      7.55 o 
   1   5   5      364.20      339.93     36.79 o 
   2   5   5      553.87      550.01     32.29 o 
   3   5   5     1042.23      914.77     58.87 o 
   4   5   5      262.03      302.83     43.43 o 
   5   5   5      731.75      890.94     69.91 o 
   6   5   5      122.09      127.14     16.47 o 
   7   5   5     4018.26     4075.98     96.00 o 
   8   5   5      186.19      143.77     30.11 o 
   9   5   5      873.84      892.61     90.87 o 
  10   5   5       97.59      111.51     56.56 o 
  11   5   5      306.16      457.71     90.98 o 
  12   5   5       10.04       33.96     43.85 o 
  13   5   5       18.92       54.58     78.74 o 
  14   5   5       26.92      113.41    181.62 o 
  15   5   5       88.82        6.77     98.20 o 
  16   5   5      529.87      916.94    145.46 o 
  17   5   5      874.67     1865.81    209.02 o 
 -21   6   5      241.95       34.16    107.00 o 
 -20   6   5       12.48      -98.63     98.63 o 
 -19   6   5       26.23      -50.14    118.43 o 
 -18   6   5      136.27      137.86    115.21 o 
 -17   6   5      528.66      447.54    118.14 o 
 -16   6   5       41.93       63.89     85.36 o 
 -15   6   5      129.11       26.75     82.44 o 
 -14   6   5       64.99      -18.74     75.33 o 
 -13   6   5       21.48       44.94     36.89 o 
 -12   6   5      966.87     1001.68     57.74 o 
 -11   6   5      770.01      820.57     56.15 o 
 -10   6   5      126.95      130.00     27.93 o 
  -9   6   5      358.01      317.33     29.97 o 
  -8   6   5     3358.46     3266.15     69.07 o 
  -7   6   5     2429.27     2168.13     55.75 o 
  -6   6   5      110.06       87.54     19.53 o 
  -5   6   5       88.69       65.48     11.88 o 
  -4   6   5     5281.78     5451.55     81.02 o 
  -3   6   5     3849.16     3776.22     60.79 o 
  -2   6   5       43.10       65.31     13.12 o 
  -1   6   5     4804.91     4301.57     68.72 o 
   0   6   5      389.64      376.65     17.58 o 
   1   6   5      153.10      138.03     19.09 o 
   2   6   5      435.88      398.63     30.54 o 
   3   6   5      502.16      642.76     38.70 o 
   4   6   5        1.04       22.28     16.13 o 
   5   6   5     1084.16     1110.97     51.33 o 
   6   6   5     1608.07     1410.10     63.93 o 
   7   6   5      878.11      842.88     50.04 o 
   8   6   5     3007.95     2872.70     85.60 o 
   9   6   5      116.72       88.58     18.63 o 
  10   6   5      353.91      276.93     40.02 o 
  11   6   5       83.53      177.71     67.10 o 
  12   6   5       14.55       62.11     64.48 o 
  13   6   5      106.96      112.78     60.24 o 
  14   6   5      405.69      412.98     92.35 o 
  15   6   5       61.61      162.90     82.00 o 
  16   6   5       63.51      137.35    126.83 o 
  17   6   5       59.36      173.06     84.40 o 
 -20   7   5      163.69      317.66    176.44 o 
 -19   7   5       85.40      195.04    106.31 o 
 -18   7   5      192.52      204.59    200.23 o 
 -17   7   5      123.80       25.35    123.89 o 
 -16   7   5      179.77      232.46    185.79 o 
 -15   7   5      351.33      355.58    107.40 o 
 -14   7   5       30.94      110.72     66.32 o 
 -13   7   5       32.46       12.84     56.18 o 
 -12   7   5      307.55      310.60     56.61 o 
 -11   7   5        1.33        6.14     24.01 o 
 -10   7   5      374.45      406.23     39.76 o 
  -9   7   5       31.31       20.97     20.68 o 
  -8   7   5     1239.82     1262.23     52.33 o 
  -7   7   5       17.59       21.02     19.01 o 
  -6   7   5     3228.37     3252.67     80.54 o 
  -5   7   5       19.54       28.81     16.29 o 
  -4   7   5      337.68      348.75     21.64 o 
  -3   7   5        4.11       -8.28     11.55 o 
  -2   7   5      392.09      378.65     30.45 o 
  -1   7   5        7.21       21.73     14.99 o 
   0   7   5     1701.58     1717.64     56.43 o 
   1   7   5        0.01      -15.21     21.20 o 
   2   7   5       16.27       11.29     20.73 o 
   3   7   5       46.21       51.33     24.90 o 
   4   7   5    11008.78    10676.34    303.06 o 
   5   7   5      270.70      239.89     51.08 o 
   6   7   5      371.23      383.84     44.64 o 
   7   7   5       65.44       40.43     27.27 o 
   8   7   5     1546.02     1401.79     92.05 o 
   9   7   5       82.41       63.71     42.00 o 
  10   7   5      320.90      269.24     91.23 o 
  11   7   5       12.43       12.31     43.00 o 
  12   7   5      888.61      880.19    115.37 o 
  13   7   5       96.84      149.28     78.26 o 
  14   7   5      397.38     1442.21    174.84 o 
  15   7   5       61.45      322.09    205.62 o 
  16   7   5      595.96      830.82    231.73 o 
 -19   8   5      242.77      219.05     88.11 o 
 -18   8   5        3.63       73.27     77.70 o 
 -17   8   5        7.07       90.17     65.50 o 
 -16   8   5      825.87      877.39    115.40 o 
 -15   8   5        0.36       49.91     68.20 o 
 -14   8   5       33.68       22.55     67.75 o 
 -13   8   5       58.29       53.83     80.38 o 
 -12   8   5      339.07      442.36     99.89 o 
 -11   8   5       19.96       77.09     33.26 o 
 -10   8   5      185.63      143.30     40.12 o 
  -9   8   5        5.38        1.12     29.31 o 
  -8   8   5       80.69       91.62     28.78 o 
  -7   8   5       28.95       14.40     21.74 o 
  -6   8   5     1619.14     1644.00     58.84 o 
  -5   8   5      187.63      155.30     25.88 o 
  -4   8   5      536.68      527.36     38.43 o 
  -3   8   5      465.46      413.73     33.86 o 
  -2   8   5       29.23       10.97     24.45 o 
  -1   8   5     3209.41     2848.70    110.53 o 
   0   8   5      294.43      282.94     36.23 o 
   1   8   5      163.18      173.73     36.80 o 
   2   8   5      462.66      507.90     50.05 o 
   3   8   5      509.25      509.29     52.07 o 
   4   8   5      279.65      296.53     43.09 o 
   5   8   5      458.17      386.53     44.61 o 
   6   8   5      462.57      449.60     50.20 o 
   7   8   5       26.34       50.08     39.79 o 
   8   8   5       55.43      129.59     43.71 o 
   9   8   5       92.09       54.47     42.92 o 
  10   8   5      169.76       71.49     54.09 o 
  11   8   5       15.27       33.40     73.33 o 
  12   8   5      136.34       54.11     87.73 o 
  13   8   5      125.95      142.69    109.15 o 
  14   8   5      233.08      203.24    122.43 o 
  15   8   5       38.99       58.63     97.96 o 
 -17   9   5        1.10      -98.46     98.46 o 
 -16   9   5        5.66        3.77     97.51 o 
 -15   9   5      100.54      214.46    116.06 o 
 -14   9   5       58.50       40.10     91.90 o 
 -13   9   5      369.55      530.21    118.85 o 
 -12   9   5       22.15      -24.91     77.79 o 
 -11   9   5      237.51      209.48     58.69 o 
 -10   9   5        0.54       65.88     36.58 o 
  -9   9   5     1357.46     1453.52     81.67 o 
  -8   9   5       69.03       80.92     30.28 o 
  -7   9   5      245.58      248.07     36.91 o 
  -6   9   5        1.91        8.00     32.97 o 
  -5   9   5      994.49     1023.46     74.90 o 
  -4   9   5      149.91      115.27     37.32 o 
  -3   9   5      223.85      235.54     36.06 o 
  -2   9   5       29.94       42.96     27.88 o 
  -1   9   5      202.90      272.67     41.88 o 
   0   9   5      152.40      123.78     34.12 o 
   1   9   5      361.96      408.88     45.40 o 
   2   9   5       14.39       67.87     42.03 o 
   3   9   5     1120.98     1109.96     73.45 o 
   4   9   5      206.89      202.78     39.43 o 
   5   9   5      239.76      252.76     55.71 o 
   6   9   5        3.63       46.82     42.88 o 
   7   9   5      191.89      185.52     54.86 o 
   8   9   5       58.74      227.58    123.51 o 
   9   9   5       46.87      157.38     69.47 o 
  10   9   5       25.44       23.50     48.26 o 
  11   9   5       12.99      111.71     67.60 o 
  12   9   5       58.16      171.00     72.34 o 
  13   9   5        4.51      141.74     69.49 o 
 -16  10   5       44.36      155.08    112.48 o 
 -15  10   5      309.83      302.74    118.71 o 
 -14  10   5       31.50      106.30     98.38 o 
 -13  10   5      616.13      664.45    132.97 o 
 -12  10   5      137.49      124.17    154.35 o 
 -11  10   5        1.70      -21.36     50.73 o 
 -10  10   5      268.49      280.06     89.35 o 
  -9  10   5      206.76      225.54     78.13 o 
  -8  10   5      315.96      297.25     55.98 o 
  -7  10   5       40.55       69.76     40.73 o 
  -6  10   5      576.10      583.25     66.25 o 
  -5  10   5      349.18      298.30     53.44 o 
  -4  10   5        4.03       34.32     36.73 o 
  -3  10   5       76.35      101.47     39.45 o 
  -2  10   5       84.32       65.73     47.77 o 
  -1  10   5     2753.31     2730.12    236.08 o 
   0  10   5      134.45      130.57     51.30 o 
   1  10   5       48.38      205.03     79.87 o 
   2  10   5      474.17      749.06    144.96 o 
   3  10   5      727.55     1100.06     79.67 o 
   4  10   5       39.28       60.64     47.26 o 
   5  10   5       73.89      149.77     55.24 o 
   6  10   5        4.88       45.27     57.37 o 
   7  10   5      733.38      717.43    107.93 o 
   8  10   5       73.02       65.17     56.24 o 
   9  10   5       88.82      232.63     70.26 o 
  10  10   5       73.09      337.55    190.50 o 
  11  10   5      511.51     1135.18    109.70 o 
 -14  11   5       12.22       54.61    102.05 o 
 -13  11   5      137.55      129.29    106.68 o 
 -12  11   5       33.77      120.20    104.79 o 
 -11  11   5      156.79      170.04     95.86 o 
 -10  11   5     1386.42     1529.52    128.21 o 
  -9  11   5       10.08       -1.82     72.32 o 
  -8  11   5      232.66      225.66     68.77 o 
  -7  11   5        0.01      -17.28     45.10 o 
  -6  11   5     2007.92     2190.98    107.11 o 
  -5  11   5       51.91       52.83     44.69 o 
  -4  11   5      318.72      341.62     89.01 o 
  -3  11   5      149.06      213.37     58.91 o 
  -2  11   5     2382.23     2450.69    128.08 o 
  -1  11   5      282.93      322.33    102.67 o 
   0  11   5       69.46      145.87     87.27 o 
   1  11   5      190.96      170.74     80.34 o 
   2  11   5      949.66      841.24    115.00 o 
   3  11   5      315.92      223.22    102.61 o 
   4  11   5      151.81      152.15     89.92 o 
   5  11   5       10.42      330.79    231.07 o 
   6  11   5      658.68      475.07     94.32 o 
   7  11   5        0.04      -13.54     53.85 o 
   8  11   5       75.88      172.52     71.54 o 
   9  11   5      165.19      212.00     79.97 o 
  10  11   5        2.41      166.36     96.48 o 
 -11  12   5       11.38      127.02    104.10 o 
 -10  12   5        8.36       54.07     85.61 o 
  -9  12   5        0.57        4.90     59.87 o 
  -8  12   5     2370.77     2421.22    142.29 o 
  -7  12   5       12.11      123.47    133.50 o 
  -6  12   5       61.56      280.30     64.07 o 
  -5  12   5       62.84      201.30    144.15 o 
  -4  12   5       27.58      168.74     83.10 o 
  -3  12   5        3.00      153.63     99.53 o 
  -2  12   5      183.99      400.43     84.23 o 
  -1  12   5      106.47      166.09     71.69 o 
   0  12   5       18.25       22.12     65.92 o 
   1  12   5        3.55       52.67    146.14 o 
   2  12   5      230.22      338.47    101.52 o 
   3  12   5       67.69      137.14     80.65 o 
   4  12   5     1087.23      974.08    137.57 o 
   5  12   5        0.66      105.00    172.00 o 
   6  12   5       41.61      150.40    119.22 o 
   7  12   5      265.19      744.56    171.33 o 
  -7  13   5      484.26     1435.25    166.05 o 
  -6  13   5        2.11      108.63    160.33 o 
  -5  13   5      498.52      617.25    111.71 o 
  -4  13   5       72.65      140.90     79.29 o 
  -3  13   5       73.17       54.28    229.94 o 
  -2  13   5      214.12      208.45    148.90 o 
  -1  13   5        0.12      119.16     79.60 o 
   0  13   5        0.27      -83.14     83.14 o 
   1  13   5       51.28      162.00    135.15 o 
   2  13   5       48.49      137.55    134.98 o 
   3  13   5      102.56      103.70    133.46 o 
 -23   0   6        2.86       46.69    131.41 o 
 -22   0   6     1312.24     1723.38    263.83 o 
 -21   0   6       72.50      241.13    130.16 o 
 -20   0   6      256.74      312.48    127.99 o 
 -19   0   6      164.25      573.74    123.82 o 
 -18   0   6     4612.38     5440.30    364.36 o 
 -17   0   6      576.11      653.51    102.64 o 
 -16   0   6     5581.79     5786.76    186.30 o 
 -15   0   6      439.20      368.17     50.51 o 
 -14   0   6      760.64      783.94     68.14 o 
 -13   0   6      519.48      545.80     71.84 o 
 -12   0   6      116.42       52.10     62.52 o 
 -11   0   6      323.50      324.89     83.57 o 
 -10   0   6       13.76      -21.14     33.54 o 
  -9   0   6     1470.59     1497.74     89.09 o 
  -8   0   6     1181.23     1369.65     60.95 o 
  -7   0   6      125.19      113.84     23.89 o 
  -6   0   6    23639.92    23941.14    493.57 o 
  -5   0   6      170.24      179.94     23.50 o 
  -4   0   6    16217.39    16590.50    341.63 o 
  -3   0   6      212.71       42.91     20.20 o 
  -2   0   6   146691.42   145283.67   2882.39 o 
  -1   0   6       99.72       97.74     12.32 o 
   0   0   6     5551.83     5602.77    106.26 o 
   1   0   6        5.99       -8.12      8.12 o 
   2   0   6     5909.23     6044.56    119.98 o 
   3   0   6       85.76       87.72     42.88 o 
   4   0   6    17558.94    18752.80    301.83 o 
   5   0   6      310.33      367.35     26.36 o 
   6   0   6     7948.50     7863.93    147.81 o 
   7   0   6       10.43        9.27     17.40 o 
   8   0   6     2546.76     2475.65     93.55 o 
   9   0   6      260.22      304.04     41.14 o 
  10   0   6      424.75      474.64     52.61 o 
  11   0   6      226.29      257.53     43.27 o 
  12   0   6     1501.52     1639.29     88.10 o 
  13   0   6      335.99      361.49    124.56 o 
  14   0   6      447.52      807.72    176.36 o 
  15   0   6       60.99      231.82    127.81 o 
  16   0   6      173.97      300.37    154.22 o 
  17   0   6        8.98      261.23    162.61 o 
  18   0   6      334.15      562.51    205.94 o 
 -23   1   6        1.41      237.03    122.84 o 
 -22   1   6      258.46      460.19    187.23 o 
 -21   1   6        9.14      194.92     83.88 o 
 -20   1   6      104.33      204.93     90.55 o 
 -19   1   6       19.77       66.16    114.12 o 
 -18   1   6      157.63      133.85     71.09 o 
 -17   1   6       45.44       42.84     29.74 o 
 -16   1   6      178.59      127.29     26.98 o 
 -15   1   6     3044.33     2824.85     83.07 o 
 -14   1   6      191.80      178.00     65.68 o 
 -13   1   6      185.48      204.69     30.29 o 
 -12   1   6     2382.99     2180.27     71.88 o 
 -11   1   6     1917.15     1806.96     61.99 o 
 -10   1   6      281.97      406.99     33.03 o 
  -9   1   6     3080.89     3244.81     94.79 o 
  -8   1   6     3881.51     3988.07     80.65 o 
  -7   1   6       24.32       30.36      9.58 o 
  -6   1   6        4.24       16.26      6.53 o 
  -5   1   6      502.53      569.76     30.89 o 
  -4   1   6        4.39       25.22      8.71 o 
  -3   1   6       31.14       20.39      8.32 o 
  -2   1   6    32220.95    30171.36    418.23 o 
  -1   1   6      505.55      467.00     21.60 o 
   0   1   6       78.21       80.49      7.76 o 
   1   1   6      151.67      160.97     10.62 o 
   2   1   6    12956.24    13033.31    167.70 o 
   3   1   6       20.30       35.24      7.57 o 
   4   1   6     3676.67     3781.06     56.05 o 
   5   1   6      168.91      178.24     15.90 o 
   6   1   6     4532.34     4365.97     80.86 o 
   7   1   6      925.86      867.93     37.72 o 
   8   1   6      432.25      439.32     32.42 o 
   9   1   6      337.50      303.84     28.57 o 
  10   1   6     3029.04     2837.60     78.22 o 
  11   1   6      192.89      175.16     31.41 o 
  12   1   6      212.95      237.42     27.42 o 
  13   1   6      504.98      500.60     63.14 o 
  14   1   6      382.84      410.92     72.90 o 
  15   1   6        4.31     -106.13    106.13 o 
  16   1   6       39.77      153.20     99.40 o 
  17   1   6      140.77      114.72    112.83 o 
  18   1   6      456.31      519.14    140.05 o 
 -23   2   6       59.74      207.25     88.42 o 
 -22   2   6       31.19      113.59     81.25 o 
 -21   2   6      310.70      464.48    107.66 o 
 -20   2   6      122.38      124.20     80.43 o 
 -19   2   6      169.90      216.48     86.66 o 
 -18   2   6      239.09      161.80     83.66 o 
 -17   2   6      459.92      447.65     54.20 o 
 -16   2   6       25.60       33.61     20.89 o 
 -15   2   6     6486.13     6160.23    194.04 o 
 -14   2   6       37.54       57.47     29.69 o 
 -13   2   6     1175.03     1228.48     58.81 o 
 -12   2   6     1931.15     1838.28     66.60 o 
 -11   2   6     1056.95     1027.48     49.55 o 
 -10   2   6      519.38      554.62     34.42 o 
  -9   2   6     1259.45     1477.82     36.80 o 
  -8   2   6      516.42      622.71     40.49 o 
  -7   2   6     5144.64     5103.38     77.31 o 
  -6   2   6      334.46      331.19     19.29 o 
  -5   2   6     1985.95     2042.92     41.80 o 
  -4   2   6      206.42      191.15     14.00 o 
  -3   2   6     7559.92     7113.98    101.59 o 
  -2   2   6      648.64      595.43     19.18 o 
  -1   2   6     6012.34     5934.89     95.18 o 
   0   2   6        0.39       -6.80      6.80 o 
   1   2   6     3200.52     2964.65     40.60 o 
   2   2   6      432.41      422.09     16.19 o 
   3   2   6     9565.02    10391.16    130.35 o 
   4   2   6        2.41        1.09      7.17 o 
   5   2   6    25523.41    27109.26    338.96 o 
   6   2   6        4.88       -0.01     10.15 o 
   7   2   6      211.93      217.75     19.25 o 
   8   2   6      112.90      105.28     18.27 o 
   9   2   6    17308.31    17465.58    256.45 o 
  10   2   6     2211.97     2187.46     61.75 o 
  11   2   6      174.18      133.20     21.73 o 
  12   2   6       64.24       53.26     22.31 o 
  13   2   6        0.41      -31.37     31.37 o 
  14   2   6        0.06       64.04    119.90 o 
  15   2   6      259.36      237.10    105.84 o 
  16   2   6        4.67       15.72     99.96 o 
  17   2   6        0.71       41.93    101.81 o 
  18   2   6        0.89      181.44    143.21 o 
 -23   3   6      116.57      174.82    226.11 o 
 -22   3   6      148.82      142.93    167.05 o 
 -21   3   6        0.21      -10.68     69.76 o 
 -20   3   6      530.89      604.79     91.27 o 
 -19   3   6      155.27      340.57     87.04 o 
 -18   3   6      291.56      295.36     68.60 o 
 -17   3   6       68.64       16.42     40.18 o 
 -16   3   6        0.66      -20.92     41.23 o 
 -15   3   6     3108.70     2574.35    105.41 o 
 -14   3   6       83.85       85.92     26.21 o 
 -13   3   6     2244.02     2177.53     76.96 o 
 -12   3   6      213.15      189.04     21.76 o 
 -11   3   6      161.91      151.55     19.81 o 
 -10   3   6      981.49      967.68     42.86 o 
  -9   3   6     4903.55     4908.39     87.83 o 
  -8   3   6      546.94      551.87     24.32 o 
  -7   3   6     4324.44     4314.81     72.10 o 
  -6   3   6     1702.27     1570.39     33.51 o 
  -5   3   6     1688.19     1763.66     34.42 o 
  -4   3   6        0.07       -6.61      6.78 o 
  -3   3   6       25.76       31.43      7.70 o 
  -2   3   6     1335.57     1366.16     25.33 o 
  -1   3   6      347.72      407.00     27.78 o 
   0   3   6      481.00      456.27     22.22 o 
   1   3   6    15881.62    16766.14    227.56 o 
   2   3   6     4608.23     4485.68     75.86 o 
   3   3   6      396.14      469.19     17.71 o 
   4   3   6      484.73      580.27     23.51 o 
   5   3   6      145.08      116.08     14.26 o 
   6   3   6      240.41      263.43     20.31 o 
   7   3   6     1880.51     2105.15     85.60 o 
   8   3   6      565.30      555.59     30.98 o 
   9   3   6     6280.00     5983.65    111.87 o 
  10   3   6     1122.05     1133.91     52.25 o 
  11   3   6      542.54      523.83     46.51 o 
  12   3   6       11.99       44.09     32.76 o 
  13   3   6      112.90      165.70     49.90 o 
  14   3   6      102.44       50.97     92.53 o 
  15   3   6      119.29       21.23    104.58 o 
  16   3   6       10.97      127.11    102.20 o 
  17   3   6      578.29     1040.11    159.85 o 
  18   3   6      896.64     1129.41    192.07 o 
 -22   4   6     1544.64     2085.71    226.85 o 
 -21   4   6       10.11       -8.57     93.70 o 
 -20   4   6       63.94       68.86     93.37 o 
 -19   4   6        1.05      106.35     91.90 o 
 -18   4   6      601.15      726.76    125.50 o 
 -17   4   6      730.71      683.85    110.76 o 
 -16   4   6     2040.60     1985.17    152.35 o 
 -15   4   6      739.23      642.85     56.66 o 
 -14   4   6      879.68      804.27     61.30 o 
 -13   4   6     3026.46     2743.21     96.27 o 
 -12   4   6      215.36      244.70     42.53 o 
 -11   4   6      822.82      767.22     52.12 o 
 -10   4   6        1.72       45.70     45.28 o 
  -9   4   6      279.01      304.21     22.16 o 
  -8   4   6      526.86      526.58     26.34 o 
  -7   4   6      434.08      427.72     30.52 o 
  -6   4   6        0.52       44.47     11.14 o 
  -5   4   6      509.70      569.57     21.31 o 
  -4   4   6     4904.87     4907.90     71.12 o 
  -3   4   6      529.57      457.12     19.25 o 
  -2   4   6       58.26       24.99      8.11 o 
  -1   4   6      405.46      452.59     23.58 o 
   0   4   6     8928.48     9065.50    147.38 o 
   1   4   6      143.71      124.58     17.52 o 
   2   4   6     5310.66     5229.30     94.13 o 
   3   4   6      557.62      524.02     27.84 o 
   4   4   6      177.29      147.73     20.91 o 
   5   4   6        7.37       17.15      9.61 o 
   6   4   6     1106.10     1009.33     32.99 o 
   7   4   6        2.46      -11.02     11.95 o 
   8   4   6       48.28       44.86     17.75 o 
   9   4   6      358.01      332.18     39.97 o 
  10   4   6      126.61      134.95     27.14 o 
  11   4   6        2.62       11.77     31.23 o 
  12   4   6      179.01      172.47     39.43 o 
  13   4   6       20.20      -50.45    104.47 o 
  14   4   6     2709.94     2996.95    270.86 o 
  15   4   6        1.32      121.41     89.61 o 
  16   4   6       21.61      143.92    107.39 o 
  17   4   6       66.55      477.51    127.79 o 
 -22   5   6     1401.86     1527.55    277.92 o 
 -21   5   6        5.43       22.05    103.14 o 
 -20   5   6      341.52      483.65    128.55 o 
 -19   5   6       68.01       88.60     91.47 o 
 -18   5   6     5375.70     4952.07    280.27 o 
 -17   5   6      169.68      152.01     88.77 o 
 -16   5   6     1350.44     1478.86    157.45 o 
 -15   5   6       47.14       54.77     48.59 o 
 -14   5   6     2086.46     1942.30     88.22 o 
 -13   5   6      842.44      770.15     76.82 o 
 -12   5   6     3000.86     2864.64    128.30 o 
 -11   5   6      244.02      168.51     32.56 o 
 -10   5   6       28.36        1.60     19.03 o 
  -9   5   6      790.26      817.91     45.24 o 
  -8   5   6       63.20       83.77     15.97 o 
  -7   5   6      222.21      254.75     20.91 o 
  -6   5   6      415.73      492.15     32.36 o 
  -5   5   6      130.11      163.86     15.08 o 
  -4   5   6      659.62      660.12     23.56 o 
  -3   5   6      373.24      357.06     18.67 o 
  -2   5   6    29279.49    31469.15    389.10 o 
  -1   5   6      144.15      147.85     12.19 o 
   0   5   6      365.03      278.63     34.96 o 
   1   5   6      687.52      689.48     28.87 o 
   2   5   6    15739.16    16036.63    247.04 o 
   3   5   6      630.28      610.45     33.12 o 
   4   5   6     3822.48     3724.63    112.00 o 
   5   5   6      100.95       68.29     19.85 o 
   6   5   6      110.18       90.20     21.95 o 
   7   5   6       21.29       25.94     16.28 o 
   8   5   6     3759.84     3914.21    108.65 o 
   9   5   6      124.57      137.50     28.66 o 
  10   5   6      703.51      772.63     69.55 o 
  11   5   6      145.58      150.40     43.27 o 
  12   5   6     3823.39     3836.06    154.98 o 
  13   5   6       69.34      387.35    174.41 o 
  14   5   6       55.25      255.91    404.16 o 
  15   5   6      107.78      645.92    216.06 o 
  16   5   6      260.41     1196.53    224.98 o 
  17   5   6      296.24      963.22    235.30 o 
 -21   6   6      412.78      331.23    125.36 o 
 -20   6   6       39.26      -37.48    184.47 o 
 -19   6   6      467.81      505.44    139.53 o 
 -18   6   6      819.86      618.74    160.95 o 
 -17   6   6      188.95      180.84     95.18 o 
 -16   6   6       24.90      -19.73    104.50 o 
 -15   6   6     2770.01     2522.11    176.43 o 
 -14   6   6      525.19      480.62    100.57 o 
 -13   6   6      424.95      331.17     48.27 o 
 -12   6   6      101.18       87.95     27.80 o 
 -11   6   6     3243.57     3073.79     89.98 o 
 -10   6   6        0.44      -11.06     21.44 o 
  -9   6   6      230.09      278.64     28.43 o 
  -8   6   6      113.71       66.34     19.56 o 
  -7   6   6       75.06       81.27     19.94 o 
  -6   6   6       59.30       47.84     12.89 o 
  -5   6   6      331.69      317.66     20.35 o 
  -4   6   6      202.90      203.78     16.91 o 
  -3   6   6      305.13      351.74     19.52 o 
  -2   6   6      752.33      651.83     23.94 o 
  -1   6   6     3175.95     3055.55     55.56 o 
   0   6   6      120.27      118.12     19.68 o 
   1   6   6     3437.84     3187.22     78.67 o 
   2   6   6       18.91       17.08     22.07 o 
   3   6   6     2697.93     2812.12     94.43 o 
   4   6   6        0.00       18.20     16.89 o 
   5   6   6    14936.76    14343.71    290.37 o 
   6   6   6        0.00       16.73     19.35 o 
   7   6   6     2405.37     2272.42     88.57 o 
   8   6   6      587.15      535.45     42.33 o 
   9   6   6     3332.32     3245.20    100.05 o 
  10   6   6      116.15      125.25     31.38 o 
  11   6   6      480.04      436.60     48.33 o 
  12   6   6       63.83       49.24     54.06 o 
  13   6   6     1324.35     1541.65    131.41 o 
  14   6   6        1.52      303.67    339.87 o 
  15   6   6        9.12       40.39     71.91 o 
  16   6   6        4.19      145.12     84.03 o 
 -20   7   6       17.88      -18.10    114.21 o 
 -19   7   6       35.04      143.42    105.62 o 
 -18   7   6      240.37      291.40    156.61 o 
 -17   7   6      121.62       99.16     94.50 o 
 -16   7   6        5.61       50.53    114.96 o 
 -15   7   6      389.24      482.36    108.13 o 
 -14   7   6       48.27      -51.71     79.27 o 
 -13   7   6     1764.64     1808.47    127.22 o 
 -12   7   6        0.06      -16.03     32.65 o 
 -11   7   6     1705.54     1664.15     73.58 o 
 -10   7   6       46.73        9.65     24.64 o 
  -9   7   6     5169.46     4727.17    107.04 o 
  -8   7   6        6.87       10.84     19.41 o 
  -7   7   6      417.25      481.46     36.87 o 
  -6   7   6        3.92       10.56     16.81 o 
  -5   7   6      855.13      961.78     36.40 o 
  -4   7   6        0.60       12.79     10.01 o 
  -3   7   6       72.23      106.85     15.88 o 
  -2   7   6       14.77       37.87     15.89 o 
  -1   7   6     2685.33     2657.03     72.80 o 
   0   7   6        0.01      -13.96     23.89 o 
   1   7   6     1163.44     1217.35     61.40 o 
   2   7   6       10.08       -7.48     20.68 o 
   3   7   6     2436.60     2143.07     84.85 o 
   4   7   6       48.34       54.53     30.33 o 
   5   7   6       85.71       82.38     30.90 o 
   6   7   6      149.13      137.29     32.52 o 
   7   7   6      356.06      289.17     62.84 o 
   8   7   6        2.40       23.72     39.04 o 
   9   7   6      139.31      237.02     57.49 o 
  10   7   6      150.95      142.97     52.19 o 
  11   7   6       29.76       62.05     48.26 o 
  12   7   6        0.04       35.63     91.64 o 
  13   7   6     1338.61     1441.37    235.44 o 
  14   7   6       16.51      123.94     77.11 o 
  15   7   6        1.08      105.14    133.47 o 
 -19   8   6        6.82       56.01     79.10 o 
 -18   8   6      928.32      945.99    159.58 o 
 -17   8   6      118.57      115.71     85.49 o 
 -16   8   6      160.06      173.68     81.15 o 
 -15   8   6      576.47      549.79     99.17 o 
 -14   8   6      232.67      105.50     72.13 o 
 -13   8   6       39.57      137.19     80.73 o 
 -12   8   6       53.84       38.26     97.85 o 
 -11   8   6      457.99      465.68     61.70 o 
 -10   8   6      453.24      387.54     50.39 o 
  -9   8   6      203.26      128.62     31.80 o 
  -8   8   6     2589.79     2353.83     72.73 o 
  -7   8   6       78.36       45.35     21.80 o 
  -6   8   6     3621.19     3520.40     88.10 o 
  -5   8   6     4516.67     4054.16     95.42 o 
  -4   8   6     2973.76     2847.00     81.37 o 
  -3   8   6     1686.23     1437.98     68.83 o 
  -2   8   6     1648.86     1437.94    100.58 o 
  -1   8   6     3564.59     3220.94    116.84 o 
   0   8   6     2563.21     2361.95     89.95 o 
   1   8   6       37.24       44.04     28.18 o 
   2   8   6     1282.07     1271.42     68.63 o 
   3   8   6      693.20      715.85     62.54 o 
   4   8   6      137.03      124.55     33.97 o 
   5   8   6      524.98      503.31     53.88 o 
   6   8   6      572.07      697.27     79.86 o 
   7   8   6       12.77       98.69     41.89 o 
   8   8   6       97.43       -6.86     58.38 o 
   9   8   6      101.45      103.74     52.74 o 
  10   8   6      558.17      609.69     97.51 o 
  11   8   6      752.60      577.05    150.81 o 
  12   8   6      180.62       80.94    102.06 o 
  13   8   6       43.62       16.15     98.13 o 
  14   8   6      601.64      624.68    173.27 o 
 -18   9   6     1032.89     1144.96    180.76 o 
 -17   9   6       18.27      -38.39     95.43 o 
 -16   9   6       14.44       22.39     98.25 o 
 -15   9   6        0.83       36.94     92.86 o 
 -14   9   6      317.45      291.92    102.04 o 
 -13   9   6      121.44       73.81     84.77 o 
 -12   9   6      528.54      474.84    105.67 o 
 -11   9   6        2.28       -8.05     43.89 o 
 -10   9   6       40.65       27.53     31.63 o 
  -9   9   6      156.22      140.02     33.55 o 
  -8   9   6        4.90       78.65     33.47 o 
  -7   9   6      100.77      125.15     60.80 o 
  -6   9   6       68.11       71.60     34.98 o 
  -5   9   6       12.22       27.45     32.39 o 
  -4   9   6     2352.89     2295.02     82.16 o 
  -3   9   6       13.19        6.28     28.68 o 
  -2   9   6     2601.31     2688.92    110.87 o 
  -1   9   6       47.45      133.15     37.33 o 
   0   9   6       39.48       75.05     32.10 o 
   1   9   6       62.02       80.88     42.35 o 
   2   9   6       89.45      160.14     36.50 o 
   3   9   6       28.61      105.81     57.10 o 
   4   9   6        0.86        3.07     36.27 o 
   5   9   6       24.70       83.30     80.72 o 
   6   9   6      880.85     1049.99     99.78 o 
   7   9   6        6.44       25.64     43.36 o 
   8   9   6       19.89      128.71     91.89 o 
   9   9   6        4.65       49.28     46.90 o 
  10   9   6        4.92       99.12    112.88 o 
  11   9   6      163.00      296.27    106.76 o 
  12   9   6       79.00      193.46     97.56 o 
  13   9   6        0.20       55.17     84.58 o 
 -16  10   6     1322.52     1281.71    176.90 o 
 -15  10   6      694.18      733.08    146.05 o 
 -14  10   6        0.02       -5.72     90.01 o 
 -13  10   6      105.90      146.17     98.46 o 
 -12  10   6     1176.33     1252.54    156.92 o 
 -11  10   6      459.72      441.05     77.70 o 
 -10  10   6      880.47      922.00    120.50 o 
  -9  10   6        5.47       -1.86     40.04 o 
  -8  10   6       83.71       89.17     44.98 o 
  -7  10   6      337.03      255.14     57.73 o 
  -6  10   6      935.93     1017.51     81.92 o 
  -5  10   6        2.44       68.47     38.79 o 
  -4  10   6        1.79      -37.98     38.59 o 
  -3  10   6      477.49      528.97     69.69 o 
  -2  10   6      685.79      762.90     81.83 o 
  -1  10   6      167.20      132.77     57.63 o 
   0  10   6     1625.58     1518.08    154.71 o 
   1  10   6      169.87      331.12     75.38 o 
   2  10   6      976.26     1200.19    121.28 o 
   3  10   6      467.17      548.49     91.84 o 
   4  10   6        6.09      -18.73     52.66 o 
   5  10   6      543.58      547.11     95.71 o 
   6  10   6        0.38       68.99     53.46 o 
   7  10   6       53.11      106.28     70.35 o 
   8  10   6      417.17      367.79     94.21 o 
   9  10   6      624.47      913.89    289.70 o 
  11  10   6       46.11      387.96     84.89 o 
 -14  11   6        0.74       72.34    193.42 o 
 -13  11   6      591.02      772.04    147.73 o 
 -12  11   6        0.64        1.28     93.38 o 
 -11  11   6       71.23       88.96     97.13 o 
 -10  11   6      279.86      247.67     72.40 o 
  -9  11   6       98.11      118.52     61.75 o 
  -8  11   6       71.09       75.83     48.31 o 
  -7  11   6       34.94       69.67     49.05 o 
  -6  11   6      404.37      432.16     64.03 o 
  -5  11   6      150.47      254.55     78.39 o 
  -4  11   6       48.23      156.77     51.27 o 
  -3  11   6      511.87      663.72    100.54 o 
  -2  11   6       49.05      202.36     82.39 o 
  -1  11   6      190.87      296.03    113.47 o 
   0  11   6       17.18       57.90     95.02 o 
   1  11   6       21.63      111.87     60.56 o 
   2  11   6       67.22      119.25     83.91 o 
   3  11   6     1981.76     2192.24    148.01 o 
   4  11   6       38.05      111.55     62.79 o 
   5  11   6      735.85      786.93    187.12 o 
   6  11   6        4.98       -7.82     85.56 o 
   7  11   6      486.37      592.25    105.96 o 
   8  11   6       71.44      192.97     83.37 o 
   9  11   6     1205.97     1504.92    157.32 o 
 -11  12   6     1546.46     1513.70    179.19 o 
 -10  12   6       11.44      128.39    161.55 o 
  -9  12   6       31.33      180.43    174.70 o 
  -8  12   6        0.10       29.42    162.03 o 
  -7  12   6      155.70      268.72     82.40 o 
  -6  12   6      108.06      186.42     63.12 o 
  -5  12   6       11.40      -60.17     60.17 o 
  -4  12   6        0.02       67.29     69.75 o 
  -3  12   6      166.99      276.62     87.40 o 
  -2  12   6      221.09      209.40     80.42 o 
  -1  12   6     1319.03     1382.88    148.17 o 
   0  12   6       35.76      103.44     70.99 o 
   1  12   6       58.63       34.22     72.67 o 
   2  12   6      320.17      370.69     94.82 o 
   3  12   6      374.06      282.26     74.70 o 
   4  12   6        6.88      164.64    110.09 o 
   5  12   6      382.18      552.36    106.42 o 
   6  12   6      340.64      382.04    168.74 o 
   7  12   6      305.81      629.78    229.44 o 
  -7  13   6      230.05      101.69    164.36 o 
  -6  13   6      446.72      402.01    150.63 o 
  -5  13   6      774.03      728.73    218.08 o 
  -4  13   6      192.45      189.45    192.10 o 
  -3  13   6        6.41       -7.11    143.41 o 
  -2  13   6      226.42      380.51     95.59 o 
  -1  13   6        3.33      100.53     77.88 o 
   0  13   6      198.19      285.42     95.64 o 
   1  13   6       94.25       95.42     67.88 o 
   2  13   6        3.33      139.22     93.65 o 
   3  13   6       75.54      340.92    142.89 o 
 -23   1   7       86.49      453.13     96.72 o 
 -22   1   7      104.41      205.88     88.10 o 
 -21   1   7      231.55      264.91     94.46 o 
 -20   1   7      171.80      108.03     76.65 o 
 -19   1   7       11.75       54.34     58.45 o 
 -18   1   7       28.72       69.29     60.89 o 
 -17   1   7      318.18      292.82     33.80 o 
 -16   1   7      762.65      757.27     49.94 o 
 -15   1   7     1421.99     1401.67     65.32 o 
 -14   1   7      299.21      248.91     33.07 o 
 -13   1   7     2464.76     2311.72     81.75 o 
 -12   1   7     1382.04     1306.58     77.30 o 
 -11   1   7     1730.33     1893.30     78.38 o 
 -10   1   7       22.74        8.45     16.87 o 
  -9   1   7      880.38     1079.33     40.02 o 
  -8   1   7      483.73      486.68     24.12 o 
  -7   1   7     1553.55     1526.57     38.84 o 
  -6   1   7      288.96      304.06     17.49 o 
  -5   1   7     1503.42     1331.61     31.04 o 
  -4   1   7     2576.20     2520.38     57.26 o 
  -3   1   7       37.59       29.53      7.44 o 
  -2   1   7     1237.17     1237.24     26.83 o 
  -1   1   7      821.50      782.27     20.71 o 
   0   1   7      150.51      180.66     11.04 o 
   1   1   7      113.75       94.99      9.26 o 
   2   1   7     2972.65     3119.63     48.14 o 
   3   1   7       80.52       59.98      9.07 o 
   4   1   7     1302.04     1287.99     28.98 o 
   5   1   7     1036.26     1112.82     30.31 o 
   6   1   7      339.33      408.13     26.25 o 
   7   1   7       57.69       62.07     15.80 o 
   8   1   7      506.32      487.65     34.58 o 
   9   1   7      879.32      758.39     44.45 o 
  10   1   7     5689.53     5401.70    117.94 o 
  11   1   7     1754.70     1681.75     73.81 o 
  12   1   7        9.91       16.09     19.20 o 
  13   1   7        2.87       21.47     30.08 o 
  14   1   7      415.19      587.83    115.82 o 
  15   1   7     1998.03     2369.20    184.76 o 
  16   1   7        0.08       27.35    121.63 o 
  17   1   7       72.51      354.54    121.05 o 
  18   1   7       94.81      369.98    122.03 o 
 -23   2   7       38.34      233.78     84.44 o 
 -22   2   7      494.45      796.74    154.02 o 
 -21   2   7       10.64       49.62     81.54 o 
 -20   2   7       81.75       66.04     86.07 o 
 -19   2   7        3.17      -22.28     60.99 o 
 -18   2   7      334.60      261.86     60.43 o 
 -17   2   7        8.02       24.55     28.91 o 
 -16   2   7        2.31       23.64     27.57 o 
 -15   2   7       76.83       59.32     25.44 o 
 -14   2   7      697.91      768.13     52.95 o 
 -13   2   7      222.76      182.75     27.91 o 
 -12   2   7        9.31       27.04     19.31 o 
 -11   2   7      205.79      212.49     28.33 o 
 -10   2   7    10821.25    11823.85    196.67 o 
  -9   2   7       23.87       45.46     12.41 o 
  -8   2   7      261.84      313.58     21.06 o 
  -7   2   7        9.62       39.61     14.77 o 
  -6   2   7    10999.90    11742.49    166.91 o 
  -5   2   7     1094.56      988.26     28.02 o 
  -4   2   7     5815.74     5865.37     87.93 o 
  -3   2   7        9.10       12.71      7.20 o 
  -2   2   7      899.58     1005.34     21.59 o 
  -1   2   7       64.55       51.63     11.95 o 
   0   2   7     2467.32     2549.86     46.47 o 
   1   2   7        5.31       11.96      5.86 o 
   2   2   7     3529.09     4052.34     53.55 o 
   3   2   7      444.19      445.21     21.90 o 
   4   2   7      161.07      201.22     15.92 o 
   5   2   7       81.31       59.78     12.58 o 
   6   2   7        0.01       13.23     11.05 o 
   7   2   7       47.14       49.80     14.27 o 
   8   2   7        1.45        8.73     12.94 o 
   9   2   7     2055.52     1890.79     56.92 o 
  10   2   7     5540.89     5837.42    113.98 o 
  11   2   7        0.09       10.65     16.12 o 
  12   2   7      106.77       63.75     36.77 o 
  13   2   7       26.78        8.60     34.90 o 
  14   2   7       43.79       -7.85     85.67 o 
  15   2   7       20.08      -15.31     90.56 o 
  16   2   7       77.33      209.85    107.78 o 
  17   2   7        0.04      169.35    101.75 o 
  18   2   7       34.71      136.85    107.83 o 
 -23   3   7      121.52       80.19     97.07 o 
 -22   3   7      423.61      458.41    120.05 o 
 -21   3   7      516.68      660.34    143.21 o 
 -20   3   7     1746.06     2065.73    201.04 o 
 -19   3   7       36.82      166.59     85.99 o 
 -18   3   7     1003.68      834.81    122.75 o 
 -17   3   7      611.42      691.31     82.39 o 
 -16   3   7     1309.47     1259.49     67.33 o 
 -15   3   7      129.32      113.95     28.27 o 
 -14   3   7      301.39      332.27     37.80 o 
 -13   3   7     1055.75     1051.18     56.05 o 
 -12   3   7     2024.98     1825.48     54.94 o 
 -11   3   7       94.09      111.92     18.59 o 
 -10   3   7     2443.41     2605.47     69.66 o 
  -9   3   7      110.77       92.83     13.66 o 
  -8   3   7      335.70      307.42     18.15 o 
  -7   3   7       22.28       21.48      8.89 o 
  -6   3   7     1189.89     1326.63     32.90 o 
  -5   3   7      641.99      678.75     23.19 o 
  -4   3   7      291.17      319.71     14.62 o 
  -3   3   7      853.08      864.87     20.82 o 
  -2   3   7     9729.36    10396.91    133.49 o 
  -1   3   7     1037.14     1049.88     30.77 o 
   0   3   7      556.51      525.23     21.56 o 
   1   3   7     4039.39     4043.55     69.69 o 
   2   3   7     2553.85     2913.42     68.49 o 
   3   3   7     2112.28     2091.69     39.46 o 
   4   3   7      105.68      159.34     14.23 o 
   5   3   7        1.33       15.33     10.75 o 
   6   3   7      237.63      226.02     18.85 o 
   7   3   7     1232.41     1160.45     38.02 o 
   8   3   7       77.23       71.00     17.96 o 
   9   3   7     1685.23     1525.03     51.13 o 
  10   3   7     3305.51     3190.18    103.78 o 
  11   3   7        0.57       -3.38     24.14 o 
  12   3   7     1316.95     1416.62    109.93 o 
  13   3   7       28.62       71.80     57.38 o 
  14   3   7     1442.53     1797.28    243.87 o 
  15   3   7      169.76      281.63    163.04 o 
  16   3   7      783.21     1297.24    168.72 o 
  17   3   7      219.26      317.74    136.18 o 
 -22   4   7       40.45       47.19    100.95 o 
 -21   4   7      204.10       91.92     80.04 o 
 -20   4   7       39.14       75.46     55.56 o 
 -19   4   7      189.48      759.30    324.39 o 
 -18   4   7      167.80      190.34     72.35 o 
 -17   4   7     2208.14     1891.62    123.05 o 
 -16   4   7      127.89       92.46     49.43 o 
 -15   4   7      665.46      598.70     51.71 o 
 -14   4   7     2978.65     2750.83     90.84 o 
 -13   4   7      480.58      503.81     57.50 o 
 -12   4   7      951.33      889.91     47.49 o 
 -11   4   7      819.79      817.49     49.92 o 
 -10   4   7      838.96      877.35     35.96 o 
  -9   4   7     1014.10     1142.58     35.67 o 
  -8   4   7      779.31      765.15     27.63 o 
  -7   4   7       60.52      125.35     17.36 o 
  -6   4   7     2106.25     2201.27     43.00 o 
  -5   4   7      632.85      763.53     22.87 o 
  -4   4   7      593.93      593.02     22.26 o 
  -3   4   7     4597.42     4530.47     69.76 o 
  -2   4   7     2184.12     2126.92     38.99 o 
  -1   4   7     1486.11     1635.30     47.51 o 
   0   4   7     3646.97     3455.94     66.62 o 
   1   4   7      436.24      529.45     25.93 o 
   2   4   7       55.40       46.45     12.47 o 
   3   4   7      732.20      732.92     33.89 o 
   4   4   7       44.56       38.45     14.39 o 
   5   4   7       12.14       -4.30      8.99 o 
   6   4   7       81.09       58.62     13.66 o 
   7   4   7      271.05      259.29     27.60 o 
   8   4   7      154.10      133.89     25.36 o 
   9   4   7       26.67       55.81     23.10 o 
  10   4   7       23.60       26.83     22.80 o 
  11   4   7        7.93       49.33     41.85 o 
  12   4   7        5.90       84.09     61.06 o 
  13   4   7      334.92      332.36     82.34 o 
  14   4   7      400.34      668.15    190.03 o 
  15   4   7      479.56      549.78    129.01 o 
  16   4   7       37.21      444.43    184.96 o 
  17   4   7        1.54      294.04    172.28 o 
 -22   5   7      603.25      794.20    157.83 o 
 -21   5   7      261.33      271.08    120.37 o 
 -20   5   7       94.09       86.75    104.89 o 
 -19   5   7      386.89      236.90    103.35 o 
 -18   5   7       38.54      -72.30     72.30 o 
 -17   5   7      680.16      644.06    128.91 o 
 -16   5   7      192.02      175.11     51.59 o 
 -15   5   7     2159.91     1957.01    127.50 o 
 -14   5   7      157.14       69.73     35.03 o 
 -13   5   7     1474.57     1527.01     73.05 o 
 -12   5   7      555.10      552.55     38.30 o 
 -11   5   7     1428.68     1440.41     52.42 o 
 -10   5   7      367.49      327.37     26.69 o 
  -9   5   7        2.27       12.81     15.05 o 
  -8   5   7        9.83       12.84     14.39 o 
  -7   5   7     7390.97     7741.97    111.66 o 
  -6   5   7       27.51       22.55     11.30 o 
  -5   5   7     1342.31     1167.57     30.84 o 
  -4   5   7        6.62       -5.32      9.54 o 
  -3   5   7      709.08      791.01     53.17 o 
  -2   5   7      103.70      108.03     11.99 o 
  -1   5   7     3039.01     3621.34     81.30 o 
   0   5   7        2.31       -0.16     11.84 o 
   1   5   7     2498.22     2682.65     61.00 o 
   2   5   7       13.62       28.84     11.25 o 
   3   5   7     2713.38     2595.37     62.43 o 
   4   5   7        0.02       22.34     13.87 o 
   5   5   7     1955.28     1938.95     57.62 o 
   6   5   7      780.37      754.11     71.49 o 
   7   5   7     1012.12      980.30     53.94 o 
   8   5   7       13.59       22.24     20.96 o 
   9   5   7        0.03       35.71     21.79 o 
  10   5   7       25.54       21.10     46.18 o 
  11   5   7       12.90       -2.59     48.70 o 
  12   5   7        0.20      -25.48     40.52 o 
  13   5   7      213.62      136.04     68.54 o 
  14   5   7       11.79      -79.13    131.04 o 
  15   5   7       52.16      100.39    150.48 o 
 -21   6   7       44.83       23.09    101.11 o 
 -20   6   7       50.65       23.63    103.03 o 
 -19   6   7      591.44      509.46    184.54 o 
 -18   6   7       23.29      -84.32     85.27 o 
 -17   6   7       11.17      -46.40     75.05 o 
 -16   6   7        3.50       38.46     82.38 o 
 -15   6   7      184.81      149.12     84.32 o 
 -14   6   7      276.72      178.92     44.50 o 
 -13   6   7     1419.64     1220.44     77.23 o 
 -12   6   7      472.66      418.50     40.01 o 
 -11   6   7      990.47      909.69     56.75 o 
 -10   6   7      228.93      166.29     21.16 o 
  -9   6   7     2480.53     2324.67     66.03 o 
  -8   6   7     1087.34     1220.86     47.10 o 
  -7   6   7       72.59       73.85     18.24 o 
  -6   6   7     1074.82     1054.45     47.99 o 
  -5   6   7     5700.93     5504.97     90.07 o 
  -4   6   7     1215.82     1315.06     38.64 o 
  -3   6   7     1305.17     1237.63     35.92 o 
  -2   6   7       83.88       71.86     14.29 o 
  -1   6   7      351.07      345.34     28.76 o 
   0   6   7      321.69      320.34     28.33 o 
   1   6   7      629.20      597.20     36.18 o 
   2   6   7       34.57        4.59     21.38 o 
   3   6   7     2471.55     2262.78     69.55 o 
   4   6   7      190.93      147.15     21.99 o 
   5   6   7     1797.49     1701.58    102.66 o 
   6   6   7     1181.66     1149.58     55.68 o 
   7   6   7       40.29      100.13     23.37 o 
   8   6   7      149.64      141.35     33.51 o 
   9   6   7     1803.46     1810.80     75.86 o 
  10   6   7      140.04       44.72     29.98 o 
  11   6   7       18.88       45.71     27.05 o 
  12   6   7      664.17      533.79     75.23 o 
  13   6   7        1.67      -54.03     77.18 o 
  14   6   7      153.15      134.70    165.52 o 
  15   6   7       22.15       28.30     80.24 o 
  16   6   7      318.73      361.33    112.11 o 
 -20   7   7      557.34      683.85    143.50 o 
 -19   7   7       17.89      -47.37     95.62 o 
 -18   7   7       20.30       34.28     94.48 o 
 -17   7   7        0.48      -30.14     83.75 o 
 -16   7   7     1668.04     1751.71    161.25 o 
 -15   7   7        0.30      104.83     78.20 o 
 -14   7   7       25.99      -31.29     72.35 o 
 -13   7   7       99.12      110.82     43.19 o 
 -12   7   7      698.03      793.29     57.59 o 
 -11   7   7      108.01      126.32     27.07 o 
 -10   7   7     6141.77     5660.86    121.00 o 
  -9   7   7       57.52       19.69     22.25 o 
  -8   7   7      762.38      732.98     46.56 o 
  -7   7   7       76.60       70.91     16.83 o 
  -6   7   7     4791.20     4716.77     96.30 o 
  -5   7   7       29.78       14.33     14.37 o 
  -4   7   7      405.44      429.44     28.04 o 
  -3   7   7       86.58       62.99     14.99 o 
  -2   7   7       29.49       33.47     23.08 o 
  -1   7   7        8.37      -19.34     24.63 o 
   0   7   7      329.79      328.94     39.63 o 
   1   7   7        7.82        7.15     26.42 o 
   2   7   7       22.56       46.35     28.23 o 
   3   7   7      370.93      324.83     44.13 o 
   4   7   7     5000.85     4629.37    193.45 o 
   5   7   7       17.77       66.12     31.54 o 
   6   7   7      418.54      259.30     53.26 o 
   7   7   7       37.15       63.54     40.68 o 
   8   7   7      345.14      347.76     63.93 o 
   9   7   7      137.06      163.79     51.60 o 
  10   7   7       87.62      136.37     64.76 o 
  11   7   7       26.76       55.42     90.32 o 
  12   7   7      685.86      712.89    172.18 o 
  13   7   7      154.85      117.59    100.07 o 
  14   7   7       26.38      -18.50     93.25 o 
  15   7   7        3.51       83.52     84.78 o 
 -19   8   7      817.77      933.75    133.97 o 
 -18   8   7       17.67       10.12     89.72 o 
 -17   8   7      225.81      150.85     85.38 o 
 -16   8   7      266.55      311.26     88.30 o 
 -15   8   7      229.26      281.96     82.03 o 
 -14   8   7      349.25      301.95     81.19 o 
 -13   8   7       98.42      168.63     86.40 o 
 -12   8   7      576.21      555.87     73.96 o 
 -11   8   7       56.80       48.85     30.88 o 
 -10   8   7      310.68      310.18     39.66 o 
  -9   8   7      226.27      166.87     32.14 o 
  -8   8   7     1058.43      951.52     50.35 o 
  -7   8   7       76.17      101.76     27.50 o 
  -6   8   7      251.70      204.40     28.16 o 
  -5   8   7     1921.69     1767.64     63.06 o 
  -4   8   7     2860.35     2616.97    201.97 o 
  -3   8   7     1739.96     1578.94     89.67 o 
  -2   8   7      669.67      604.55     54.82 o 
  -1   8   7      651.08      661.41     55.78 o 
   0   8   7     4968.52     4719.75    134.18 o 
   1   8   7      305.14      255.87     39.31 o 
   2   8   7        1.96        0.54     25.61 o 
   3   8   7       25.65       21.46     32.72 o 
   4   8   7      306.06      333.63     50.56 o 
   5   8   7       41.62       75.79     31.95 o 
   6   8   7       26.17       85.79     41.10 o 
   7   8   7        0.47       28.81     43.56 o 
   8   8   7       26.33       41.43     52.41 o 
   9   8   7       25.48      -28.96     45.42 o 
  10   8   7       12.56       84.94     62.62 o 
  11   8   7       92.42       88.78     94.75 o 
  12   8   7        0.69       59.91     90.45 o 
  13   8   7      119.49       91.82    101.34 o 
  14   8   7       39.41       50.42     94.74 o 
 -18   9   7       82.15       67.21    110.51 o 
 -17   9   7      300.70      174.35    115.12 o 
 -16   9   7       68.40       34.15     91.73 o 
 -15   9   7      332.80      427.74    112.67 o 
 -14   9   7      292.04      355.45    107.76 o 
 -13   9   7      316.85      362.17    102.13 o 
 -12   9   7       91.87       55.91     77.39 o 
 -11   9   7      177.47      239.96     69.86 o 
 -10   9   7      218.62      173.35     34.70 o 
  -9   9   7      196.64      222.29     49.96 o 
  -8   9   7       15.91        6.21     33.93 o 
  -7   9   7     2630.19     2914.34    110.57 o 
  -6   9   7      125.24      133.93     39.23 o 
  -5   9   7       53.82       78.77     35.84 o 
  -4   9   7      304.80      289.27     40.24 o 
  -3   9   7      777.23      932.62     75.44 o 
  -2   9   7      194.83      223.20     39.70 o 
  -1   9   7      751.17      821.38     64.91 o 
   0   9   7       54.43      142.41     36.34 o 
   1   9   7      315.73      379.68     46.48 o 
   2   9   7        0.01       75.80     49.12 o 
   3   9   7      568.10      577.19     62.24 o 
   4   9   7      119.70      140.25     50.00 o 
   5   9   7       80.57       73.96     48.43 o 
   6   9   7        0.23       18.30     41.24 o 
   7   9   7      682.89      737.21     97.54 o 
   8   9   7      210.09      345.51     90.25 o 
   9   9   7      166.35      237.51     76.64 o 
  10   9   7       89.76      174.81     71.26 o 
  11   9   7        4.52      124.87    102.40 o 
  12   9   7       90.02      139.70    118.36 o 
 -16  10   7      146.66      281.54    223.26 o 
 -15  10   7      491.32      465.01    127.88 o 
 -14  10   7        5.64       20.85     92.65 o 
 -13  10   7       47.47       40.36    162.09 o 
 -12  10   7      786.68      637.06    125.32 o 
 -11  10   7       15.55       45.22     52.80 o 
 -10  10   7       95.66      114.79     57.26 o 
  -9  10   7      475.55      390.97     60.19 o 
  -8  10   7      251.92      182.24     49.00 o 
  -7  10   7      650.08      554.51     64.70 o 
  -6  10   7        0.06       38.69     45.44 o 
  -5  10   7     4884.77     4807.78    178.73 o 
  -4  10   7       53.90       80.82     44.54 o 
  -3  10   7      174.55      255.18     75.09 o 
  -2  10   7        0.19       81.91     50.68 o 
  -1  10   7      277.10      397.38     50.86 o 
   0  10   7      229.43      368.72     55.82 o 
   1  10   7        0.24       36.44     49.79 o 
   2  10   7      102.37       75.62     59.50 o 
   3  10   7      216.93      262.91     66.19 o 
   4  10   7       18.50       25.75    136.16 o 
   5  10   7      399.57      453.09     89.38 o 
   6  10   7        0.72      119.83     91.97 o 
   7  10   7      650.98      819.62    169.75 o 
   8  10   7       69.16       85.69     88.40 o 
   9  10   7     1264.31     1381.03    169.61 o 
  10  10   7        3.67      190.95     79.78 o 
  11  10   7       58.54      318.05     81.62 o 
 -14  11   7      425.62      166.71    194.43 o 
 -13  11   7       10.85       59.09    102.25 o 
 -12  11   7       17.26      -95.01    153.93 o 
 -11  11   7       46.27       87.01     88.09 o 
 -10  11   7      697.04      708.19     91.57 o 
  -9  11   7       83.27      108.89     50.12 o 
  -8  11   7     1377.01     1225.92    105.14 o 
  -7  11   7       28.93        0.90     49.82 o 
  -6  11   7      485.62      583.15     78.49 o 
  -5  11   7      298.73      419.08     68.69 o 
  -4  11   7     1603.61     1567.53    140.45 o 
  -3  11   7      136.15      272.90     70.33 o 
  -2  11   7      964.15      946.61    145.99 o 
  -1  11   7       50.13      271.25    247.44 o 
   0  11   7      525.55      468.20    123.83 o 
   1  11   7        1.99      -40.23     63.87 o 
   2  11   7      289.45      325.57    128.91 o 
   3  11   7      362.11      383.27     90.48 o 
   4  11   7        3.43       73.98     65.47 o 
   5  11   7        1.61       62.41    101.53 o 
   6  11   7        3.10      104.90     73.63 o 
   7  11   7       54.30      143.15     86.58 o 
   8  11   7      142.59      296.93    148.48 o 
   9  11   7        0.06       -9.94     99.46 o 
 -12  12   7      525.35      550.58    114.78 o 
 -11  12   7       56.00      257.73    205.63 o 
 -10  12   7      999.08     1379.26    144.11 o 
  -9  12   7        4.86      179.27    101.21 o 
  -8  12   7     1569.54     1918.96    135.95 o 
  -7  12   7        0.05       44.96     58.06 o 
  -6  12   7      106.92       91.20    113.66 o 
  -5  12   7       39.29      -32.22     64.00 o 
  -4  12   7      670.34      796.61    121.64 o 
  -3  12   7       30.30       84.83    150.02 o 
  -2  12   7      112.33       94.24     72.26 o 
  -1  12   7        0.00       55.54     75.55 o 
   0  12   7     1623.95     1802.84    169.34 o 
   1  12   7        5.25      226.12    214.40 o 
   2  12   7      232.94      377.24     70.01 o 
   3  12   7       92.75      124.74     68.87 o 
   4  12   7      155.40      204.44     80.16 o 
   5  12   7       50.95      223.01    224.95 o 
   6  12   7      217.41      270.71     82.86 o 
  -7  13   7      186.82      233.67    166.53 o 
  -6  13   7       21.98       96.13     91.65 o 
  -5  13   7      285.14      159.28     78.57 o 
  -4  13   7       78.27       61.25    152.38 o 
  -3  13   7        4.12       64.13     98.95 o 
  -2  13   7       14.70       95.64    144.62 o 
  -1  13   7       65.67      194.22    126.46 o 
   0  13   7       44.54      141.18     93.34 o 
   1  13   7      138.85      228.14     80.83 o 
   2  13   7      261.15      339.99     89.37 o 
 -24   0   8     1070.88     1571.51    246.27 o 
 -23   0   8      564.54      802.10    148.64 o 
 -22   0   8      468.15      893.57    198.29 o 
 -21   0   8       19.42      133.62    108.73 o 
 -20   0   8      227.58      151.50    115.07 o 
 -19   0   8      997.12     1176.37    201.00 o 
 -18   0   8       83.91       26.84     86.13 o 
 -17   0   8       19.15       58.82     33.17 o 
 -16   0   8       32.41       15.20     25.58 o 
 -15   0   8      318.75      405.18    112.11 o 
 -14   0   8     4758.34     2346.67    163.10 o 
 -13   0   8       21.45       13.14     32.91 o 
 -12   0   8      212.36      247.00     48.17 o 
 -11   0   8      211.11      178.20     42.90 o 
 -10   0   8    14371.38    15045.61    339.62 o 
  -9   0   8      519.91      697.92     51.05 o 
  -8   0   8    10348.86    10981.06    249.77 o 
  -7   0   8      386.93      459.70     38.13 o 
  -6   0   8    14419.69    14796.01    265.43 o 
  -5   0   8      271.75      311.61     22.98 o 
  -4   0   8     5028.95     5982.85    115.60 o 
  -3   0   8        0.00      -11.13     11.13 o 
  -2   0   8    85801.20    89714.42   1495.52 o 
  -1   0   8       27.81       16.08      9.76 o 
   0   0   8     5058.12     4898.62     99.16 o 
   1   0   8      229.37      247.69     20.29 o 
   2   0   8     5255.76     5097.10    107.75 o 
   3   0   8      932.71      923.14     34.01 o 
   4   0   8     4481.43     5496.18    157.93 o 
   5   0   8      487.71      552.10     32.22 o 
   6   0   8      948.21      913.47     53.57 o 
   7   0   8      435.21      426.63     44.29 o 
   8   0   8     2590.74     2565.60     98.78 o 
   9   0   8     1844.57     1760.81    101.54 o 
  10   0   8     2193.21     2110.78     96.35 o 
  11   0   8       93.68      102.42     34.19 o 
  12   0   8      745.52      670.77     74.54 o 
  13   0   8      295.26      352.55    151.75 o 
  14   0   8      287.36      623.77    169.42 o 
  15   0   8      167.92        0.83    126.31 o 
  16   0   8        4.54      190.56    161.14 o 
  17   0   8      344.96      701.60    211.51 o 
 -24   1   8       95.54      381.25    101.07 o 
 -23   1   8        0.18       34.74     71.08 o 
 -22   1   8      316.06      438.90    105.04 o 
 -21   1   8      163.28      113.10     80.98 o 
 -20   1   8      103.95      232.83     86.34 o 
 -19   1   8       76.09       61.31     70.67 o 
 -18   1   8        0.10       58.28     62.49 o 
 -17   1   8       68.41       63.87     21.73 o 
 -16   1   8      281.95      261.33     37.25 o 
 -15   1   8       83.19       88.55     26.61 o 
 -14   1   8      384.87      361.90     37.44 o 
 -13   1   8      279.86      345.41     41.63 o 
 -12   1   8        0.97       -0.77     21.37 o 
 -11   1   8       16.16      -12.09     19.38 o 
 -10   1   8      411.73      509.52     41.87 o 
  -9   1   8       70.92       84.76     12.94 o 
  -8   1   8     2908.85     2886.02     55.98 o 
  -7   1   8      721.78      655.62     24.23 o 
  -6   1   8     1298.48     1349.11     33.09 o 
  -5   1   8     1560.82     1613.91     30.19 o 
  -4   1   8     4617.30     4167.02     56.93 o 
  -3   1   8      345.25      448.47     16.68 o 
  -2   1   8     8951.46     9212.37    259.14 o 
  -1   1   8     1873.38     1798.21     34.65 o 
   0   1   8     2729.50     2509.38     52.65 o 
   1   1   8      962.55     1119.05     26.15 o 
   2   1   8      104.86       84.50      9.75 o 
   3   1   8        2.69        2.58      7.02 o 
   4   1   8     2305.78     2303.82     41.80 o 
   5   1   8     1653.98     1514.80     44.61 o 
   6   1   8      628.74      730.27     34.36 o 
   7   1   8      500.99      506.29     35.31 o 
   8   1   8        8.82        2.05     14.54 o 
   9   1   8     2236.29     2152.95     66.45 o 
  10   1   8     3163.45     3154.36     85.79 o 
  11   1   8       55.78       38.87     18.70 o 
  12   1   8      461.69      471.07     41.56 o 
  13   1   8       21.98       51.81     45.14 o 
  14   1   8      995.00     1368.70    215.15 o 
  15   1   8        5.35      123.84    100.32 o 
  16   1   8        0.09      126.76    234.94 o 
  17   1   8        4.64       99.34     96.26 o 
 -24   2   8      144.96      263.72     85.65 o 
 -23   2   8      411.77      529.85    121.42 o 
 -22   2   8       17.69       43.58     85.22 o 
 -21   2   8      211.98      253.51     93.33 o 
 -20   2   8       89.45       59.29     75.79 o 
 -19   2   8     2138.65     2225.52    164.97 o 
 -18   2   8       46.97       63.71     29.83 o 
 -17   2   8        7.38      -22.96     40.10 o 
 -16   2   8      196.70      111.05     29.97 o 
 -15   2   8     4085.09     3906.86    111.41 o 
 -14   2   8       11.73      107.12     87.62 o 
 -13   2   8     4186.53     4331.92    141.09 o 
 -12   2   8      663.03      721.76     44.93 o 
 -11   2   8    12817.80    13330.67    244.48 o 
 -10   2   8       19.73       18.64     20.64 o 
  -9   2   8        2.29       49.35     12.12 o 
  -8   2   8      434.85      438.40     23.94 o 
  -7   2   8    26477.94    27820.10    372.50 o 
  -6   2   8      316.44      457.18     23.99 o 
  -5   2   8    29623.98    29803.53    390.15 o 
  -4   2   8       86.06      111.36     11.15 o 
  -3   2   8     2588.30     2415.89     43.16 o 
  -2   2   8       36.69       19.84      7.44 o 
  -1   2   8     2628.41     2720.04     84.85 o 
   0   2   8       35.37       29.27      6.49 o 
   1   2   8       66.11       37.52      6.39 o 
   2   2   8      382.38      411.36     15.55 o 
   3   2   8     3590.06     3868.56     56.67 o 
   4   2   8      330.88      335.75     20.24 o 
   5   2   8     2865.79     2911.12     60.34 o 
   6   2   8       90.45       67.35     14.15 o 
   7   2   8     1852.91     1669.50     45.62 o 
   8   2   8      439.04      461.34     31.60 o 
   9   2   8       90.49      119.32     27.60 o 
  10   2   8        0.32        3.53     15.79 o 
  11   2   8       12.93       44.06     19.45 o 
  12   2   8      535.16      551.40     51.51 o 
  13   2   8      526.30      765.26     87.11 o 
  14   2   8       65.23      161.17     90.84 o 
  15   2   8        3.51      141.20     94.33 o 
  16   2   8      499.22      654.57    128.86 o 
  17   2   8      178.47      334.58    115.39 o 
 -23   3   8        1.08      120.41    144.00 o 
 -22   3   8      140.83      130.92     94.52 o 
 -21   3   8      995.63     1079.08    156.78 o 
 -20   3   8       16.96       32.46     80.19 o 
 -19   3   8       15.46        6.45     73.17 o 
 -18   3   8       93.31       46.49     45.50 o 
 -17   3   8       31.47       44.47     46.44 o 
 -16   3   8      144.64      133.72     30.43 o 
 -15   3   8      791.74      832.21     56.41 o 
 -14   3   8        4.20       -5.39     19.02 o 
 -13   3   8     2103.65     2090.24     74.04 o 
 -12   3   8       51.74       27.71     19.28 o 
 -11   3   8     3893.66     3933.83     91.94 o 
 -10   3   8        5.66       -3.14     10.92 o 
  -9   3   8     2810.77     2859.07     61.14 o 
  -8   3   8      324.79      339.17     21.15 o 
  -7   3   8      855.80      898.77     28.40 o 
  -6   3   8       64.16       81.51     12.30 o 
  -5   3   8      879.03     1003.27     29.19 o 
  -4   3   8     2781.06     2701.81     46.87 o 
  -3   3   8     8510.82     9189.04    130.77 o 
  -2   3   8      647.21      632.25     38.53 o 
  -1   3   8     2957.29     2870.01     53.22 o 
   0   3   8      751.38      719.29     29.70 o 
   1   3   8       24.25       24.74      9.46 o 
   2   3   8     1550.38     1514.60     42.41 o 
   3   3   8     2694.10     2849.94     49.48 o 
   4   3   8      121.77      127.86     14.57 o 
   5   3   8     1671.44     1753.67     42.66 o 
   6   3   8       12.87       -8.30     11.71 o 
   7   3   8     6627.31     6656.76    117.64 o 
   8   3   8      100.67       40.90     16.26 o 
   9   3   8       50.97       90.12     22.67 o 
  10   3   8       40.88       14.53     20.66 o 
  11   3   8      959.06     1023.29     88.87 o 
  12   3   8        9.94       15.66     63.52 o 
  13   3   8     1712.70     1879.86    118.76 o 
  14   3   8      171.60      241.03     97.81 o 
  15   3   8     1260.46     1540.23    177.12 o 
  16   3   8       66.34      323.83    152.94 o 
  17   3   8      490.01     1157.16    238.93 o 
 -23   4   8      527.46      407.84    229.63 o 
 -22   4   8     2232.49     2440.57    228.20 o 
 -21   4   8        0.07      -21.90     81.24 o 
 -20   4   8      180.84      297.68    101.93 o 
 -19   4   8       11.02       60.26     81.92 o 
 -18   4   8     4757.52     5090.00    192.64 o 
 -17   4   8      335.72      334.81     64.35 o 
 -16   4   8      346.42      243.42     57.87 o 
 -15   4   8       68.44       36.84     25.09 o 
 -14   4   8    14311.84    14464.51    308.38 o 
 -13   4   8      156.89      223.33     45.63 o 
 -12   4   8     2262.21     2405.72     65.65 o 
 -11   4   8       78.34       82.86     18.15 o 
 -10   4   8    11971.97    11843.96    180.18 o 
  -9   4   8     1048.85     1166.84     63.75 o 
  -8   4   8       81.68      127.00     15.19 o 
  -7   4   8      324.69      361.03     22.31 o 
  -6   4   8    17315.52    17752.79    232.12 o 
  -5   4   8       73.88       82.50     11.33 o 
  -4   4   8     4142.49     4299.09     63.64 o 
  -3   4   8      159.51      144.75     12.38 o 
  -2   4   8    17884.88    17924.76    298.15 o 
  -1   4   8      341.52      333.38     21.19 o 
   0   4   8     4998.93     5518.54     96.75 o 
   1   4   8        0.32        7.13     11.02 o 
   2   4   8     3585.34     3326.14     70.37 o 
   3   4   8       83.75       71.40     17.06 o 
   4   4   8      203.58      190.08     21.25 o 
   5   4   8       23.91       20.76     11.72 o 
   6   4   8        6.62       29.07     12.84 o 
   7   4   8       98.44       86.55     25.49 o 
   8   4   8      344.36      341.35     38.75 o 
   9   4   8      681.03      623.84     64.13 o 
  10   4   8     2731.47     3156.18    222.54 o 
  11   4   8      481.92      419.65     53.88 o 
  12   4   8        2.61      -16.20     40.73 o 
  13   4   8      109.10      156.59     51.37 o 
  14   4   8      822.70     1397.71    165.90 o 
  15   4   8       19.20      240.76    158.54 o 
  16   4   8       28.80      252.03    167.26 o 
 -22   5   8       91.57        4.71     94.49 o 
 -21   5   8      128.03       70.04    105.58 o 
 -20   5   8       28.57      -19.70    107.48 o 
 -19   5   8      158.18      197.19    133.87 o 
 -18   5   8     1328.93     1015.56    102.14 o 
 -17   5   8        0.56      -35.85     35.85 o 
 -16   5   8      223.44      209.34     61.82 o 
 -15   5   8      105.66       48.96     30.57 o 
 -14   5   8      852.17      712.05     54.26 o 
 -13   5   8        1.20       17.79     24.37 o 
 -12   5   8      322.90      350.48     31.59 o 
 -11   5   8       17.40        2.76     16.04 o 
 -10   5   8      176.62      191.43     22.00 o 
  -9   5   8      435.66      411.77     28.78 o 
  -8   5   8        1.35        2.38     13.48 o 
  -7   5   8       18.42       20.31     11.50 o 
  -6   5   8      938.10      965.24     31.23 o 
  -5   5   8       16.79       11.64     12.18 o 
  -4   5   8    12488.50    13255.95    177.52 o 
  -3   5   8        3.37       -3.16      9.77 o 
  -2   5   8     1104.54     1001.43     49.13 o 
  -1   5   8      184.91      216.44     23.09 o 
   0   5   8     1405.26     1521.93     42.05 o 
   1   5   8      278.31      238.96     22.81 o 
   2   5   8     1574.48     1357.83     42.93 o 
   3   5   8      180.96      145.71     19.17 o 
   4   5   8       35.68       22.40     15.51 o 
   5   5   8      680.56      712.41     41.22 o 
   6   5   8     1537.36     1508.50     51.10 o 
   7   5   8      344.92      415.42     37.55 o 
   8   5   8        0.98      -12.93     24.40 o 
   9   5   8       49.24       99.83     32.88 o 
  10   5   8     3800.17     4136.77    131.98 o 
  11   5   8       74.97       90.26     37.34 o 
  12   5   8      124.93       93.55    106.69 o 
  13   5   8        8.18      -23.74     46.51 o 
  14   5   8      937.89     1517.89    269.75 o 
 -21   6   8       58.79      -24.82     99.01 o 
 -20   6   8      399.78      287.98    180.92 o 
 -19   6   8     1540.36     1591.66    181.43 o 
 -18   6   8        5.58       91.10     91.36 o 
 -17   6   8      402.06      665.09    180.34 o 
 -16   6   8       66.10       91.74     74.07 o 
 -15   6   8     1192.39     1316.71    206.78 o 
 -14   6   8      484.65      431.24     60.78 o 
 -13   6   8     1673.56     1383.27     85.84 o 
 -12   6   8       54.29       34.93     23.14 o 
 -11   6   8     1170.72     1196.26     50.20 o 
 -10   6   8     1778.40     1588.71     53.17 o 
  -9   6   8     7117.65     7014.28    126.14 o 
  -8   6   8      623.79      584.72     38.12 o 
  -7   6   8     3047.15     2983.63     73.39 o 
  -6   6   8      306.50      269.07     21.97 o 
  -5   6   8    10005.34    10053.67    154.30 o 
  -4   6   8      173.80      177.02     18.94 o 
  -3   6   8     3039.38     2910.37     58.70 o 
  -2   6   8      846.58      811.28     33.41 o 
  -1   6   8     2334.80     2000.82     60.15 o 
   0   6   8      523.59      500.78     34.60 o 
   1   6   8      265.01      264.38     28.63 o 
   2   6   8      310.74      298.80     30.64 o 
   3   6   8      653.49      766.13    101.77 o 
   4   6   8        3.04       29.30     20.30 o 
   5   6   8     2858.52     2750.17    159.59 o 
   6   6   8      436.81      496.83     41.29 o 
   7   6   8      862.70     1023.09     57.15 o 
   8   6   8      433.28      494.00     51.60 o 
   9   6   8        3.44        0.76     24.87 o 
  10   6   8       16.30       22.69     32.41 o 
  11   6   8       97.72       46.80     35.49 o 
  12   6   8      182.15       43.06    134.26 o 
  13   6   8      405.31      184.00     97.53 o 
  14   6   8       66.27      131.18    116.14 o 
  15   6   8      118.78      -67.99    271.70 o 
 -21   7   8      423.80      615.44    147.27 o 
 -20   7   8        1.64      -94.07     94.07 o 
 -19   7   8       61.85       20.80     94.07 o 
 -18   7   8        0.15      -51.39     90.29 o 
 -17   7   8      502.66      686.92    132.78 o 
 -16   7   8       35.05      181.00     86.95 o 
 -15   7   8       17.83       32.21    122.43 o 
 -14   7   8       26.86      -64.34     83.79 o 
 -13   7   8        6.17       11.82     31.27 o 
 -12   7   8        5.98      -11.03     20.26 o 
 -11   7   8      675.17      736.78     45.74 o 
 -10   7   8      231.41      232.38     26.98 o 
  -9   7   8      255.49      212.97     28.99 o 
  -8   7   8       46.95       47.31     18.86 o 
  -7   7   8     2469.95     2434.11     61.69 o 
  -6   7   8      197.40      216.97     22.86 o 
  -5   7   8      168.28      202.11     21.59 o 
  -4   7   8      126.31      120.41     18.00 o 
  -3   7   8     3927.83     3665.68     78.89 o 
  -2   7   8       80.65      115.07     26.09 o 
  -1   7   8     1271.36     1070.71     64.77 o 
   0   7   8       44.06       42.09     34.78 o 
   1   7   8     1185.86     1004.09     62.67 o 
   2   7   8      120.99       81.28     30.29 o 
   3   7   8      878.73      845.37     89.47 o 
   4   7   8        1.44       -8.81     35.94 o 
   5   7   8     5647.14     5894.66    190.60 o 
   6   7   8        2.93       11.83     39.08 o 
   7   7   8      433.08      288.42     59.06 o 
   8   7   8       14.14       22.28     42.73 o 
   9   7   8       97.39      225.18     69.09 o 
  10   7   8      281.36      232.66     71.68 o 
  11   7   8       21.61       15.31     85.17 o 
  12   7   8      100.72      122.75    102.89 o 
  13   7   8      730.38      928.10    191.95 o 
  14   7   8       60.07       26.21     89.91 o 
 -20   8   8      159.13      156.36    108.10 o 
 -19   8   8        1.45        7.22     77.29 o 
 -18   8   8      426.29      339.46    119.82 o 
 -17   8   8      273.17      262.65     87.19 o 
 -16   8   8      173.33      227.45     80.90 o 
 -15   8   8       12.05       -8.01     63.59 o 
 -14   8   8     1926.32     1841.82    151.31 o 
 -13   8   8       48.23        0.45     62.34 o 
 -12   8   8        1.11       60.40     49.83 o 
 -11   8   8      185.20      121.93     30.45 o 
 -10   8   8     1088.36     1102.75     62.21 o 
  -9   8   8       15.55        2.78     20.33 o 
  -8   8   8      276.15      316.50     29.03 o 
  -7   8   8        6.56       26.91     18.85 o 
  -6   8   8     1230.24     1158.19     55.86 o 
  -5   8   8       45.38        5.78     28.82 o 
  -4   8   8        2.05       42.30     30.13 o 
  -3   8   8      282.52      277.56     41.00 o 
  -2   8   8      257.58      318.77     42.20 o 
  -1   8   8      228.40      219.93     37.58 o 
   0   8   8     1112.96     1169.73     70.60 o 
   1   8   8       98.98      110.15     32.05 o 
   2   8   8      766.46      793.02     62.37 o 
   3   8   8     1030.46      857.55     64.17 o 
   4   8   8      533.78      506.49     51.77 o 
   5   8   8      361.25      371.30     72.16 o 
   6   8   8      423.33      376.64     75.35 o 
   7   8   8      331.54      425.23     82.34 o 
   8   8   8       96.89       68.78     51.49 o 
   9   8   8      205.68      205.29     72.91 o 
  10   8   8      638.37      617.96     98.78 o 
  11   8   8      531.12      457.76    134.31 o 
  12   8   8       30.65      118.27     95.52 o 
  13   8   8      348.03      239.23    120.87 o 
 -18   9   8       91.70      189.87    104.98 o 
 -17   9   8       47.05       53.74     92.74 o 
 -16   9   8      260.61      278.40    112.03 o 
 -15   9   8        7.02       49.70     83.11 o 
 -14   9   8     2100.13     2217.33    180.01 o 
 -13   9   8       61.63       77.36     75.33 o 
 -12   9   8      722.68      542.36    195.82 o 
 -11   9   8       26.83       36.56     27.35 o 
 -10   9   8      619.02      654.70     66.09 o 
  -9   9   8        8.02       -8.28     34.98 o 
  -8   9   8     1423.94     1431.33     81.86 o 
  -7   9   8       73.07      154.65     47.35 o 
  -6   9   8      857.30      947.13     76.69 o 
  -5   9   8        2.16       90.81     44.43 o 
  -4   9   8     6653.71     6268.97    168.45 o 
  -3   9   8       87.34       73.20     37.11 o 
  -2   9   8      147.69      137.33     36.79 o 
  -1   9   8      112.14      138.66     35.44 o 
   0   9   8     1551.74     1426.90     74.83 o 
   1   9   8        0.71       73.74     41.33 o 
   2   9   8      726.05      768.38     70.07 o 
   3   9   8        9.38       46.36     41.93 o 
   4   9   8      177.25      129.92     48.90 o 
   5   9   8       12.57       10.28     44.50 o 
   6   9   8      132.86      128.64     78.39 o 
   7   9   8       49.02      113.85     57.10 o 
   8   9   8        8.63        8.55     47.95 o 
   9   9   8       37.62       64.76     59.92 o 
  10   9   8     1734.77     2116.07    233.39 o 
  11   9   8       49.75       23.75     94.20 o 
  12   9   8       18.86       73.73     93.83 o 
 -17  10   8        1.11      -53.27     98.73 o 
 -16  10   8      552.66      525.53    137.07 o 
 -15  10   8      419.11      540.11    133.95 o 
 -14  10   8      105.15       73.32     94.14 o 
 -13  10   8       68.97      107.16     94.46 o 
 -12  10   8      870.89      970.03    153.39 o 
 -11  10   8      731.99      676.40     86.40 o 
 -10  10   8      902.58      840.30     78.50 o 
  -9  10   8      357.77      404.04     74.00 o 
  -8  10   8      798.09      839.53     90.01 o 
  -7  10   8      205.52      263.41     57.51 o 
  -6  10   8      270.74      124.35     51.12 o 
  -5  10   8     1889.63     1853.81    249.34 o 
  -4  10   8      345.33      586.15    117.48 o 
  -3  10   8        5.19       85.60     40.93 o 
  -2  10   8      797.13      769.84     63.29 o 
  -1  10   8      969.55     1125.92    106.18 o 
   0  10   8      480.05      769.68    153.80 o 
   1  10   8       80.52      119.87     56.42 o 
   2  10   8        0.02       65.26     45.93 o 
   3  10   8       85.60      154.64     58.73 o 
   4  10   8       58.68      161.51     92.35 o 
   5  10   8        8.90      152.57     51.82 o 
   6  10   8       88.57      201.60     66.49 o 
   7  10   8      439.40      316.21     71.81 o 
   8  10   8        5.20      -55.48     77.49 o 
   9  10   8        8.63       57.64     76.40 o 
  10  10   8      107.61      140.01     84.68 o 
 -15  11   8      403.06      391.09    128.55 o 
 -14  11   8      164.79      199.38    105.15 o 
 -13  11   8        2.50       60.76     92.84 o 
 -12  11   8      144.95      189.57    122.89 o 
 -11  11   8       99.02      265.00    127.31 o 
 -10  11   8      478.60      687.00    160.45 o 
  -9  11   8      453.69      599.77     85.76 o 
  -8  11   8      117.30       92.31     75.69 o 
  -7  11   8      603.57      683.62     87.26 o 
  -6  11   8      298.79      478.57     71.85 o 
  -5  11   8     1632.51     1945.61    181.85 o 
  -4  11   8       61.34       26.06     60.86 o 
  -3  11   8     1072.61     1010.50    167.27 o 
  -2  11   8       74.88       44.01     78.09 o 
  -1  11   8      410.32      574.53     96.14 o 
   0  11   8       18.73       94.44     66.02 o 
   1  11   8     1495.56     1822.69    174.57 o 
   2  11   8       20.97      173.80     69.55 o 
   3  11   8       34.67      153.53    107.16 o 
   4  11   8      298.39      353.46     81.69 o 
   5  11   8     3400.11     3824.91    208.02 o 
   6  11   8        1.02      -11.24     82.92 o 
   7  11   8       21.12       18.18     89.38 o 
   8  11   8       11.58      170.71    115.42 o 
 -12  12   8       97.25      183.54    111.71 o 
 -11  12   8      166.22      411.77    245.33 o 
 -10  12   8      344.59      776.00    121.45 o 
  -9  12   8        3.78      203.98    124.26 o 
  -8  12   8        2.78      118.75     80.31 o 
  -7  12   8       43.28       32.89     74.45 o 
  -6  12   8       15.95        2.68     67.67 o 
  -5  12   8      193.39      239.91     87.84 o 
  -4  12   8        0.00        5.71     71.90 o 
  -3  12   8      107.98      118.39     75.86 o 
  -2  12   8      176.85      344.26     94.52 o 
  -1  12   8        1.72      214.69    151.35 o 
   0  12   8       20.63      344.04    276.74 o 
   1  12   8        7.94      108.06     91.81 o 
   2  12   8        0.05      129.59    167.08 o 
   3  12   8      118.53      167.04    141.53 o 
   4  12   8      187.27      227.34    112.50 o 
   5  12   8       26.24       68.19    114.29 o 
   6  12   8        1.98      318.16    203.09 o 
  -7  13   8      439.48      515.16    110.55 o 
  -6  13   8        8.89      162.64     78.85 o 
  -5  13   8        9.96      -21.65     57.16 o 
  -4  13   8      591.46      665.64    120.47 o 
  -3  13   8       12.54      136.52     73.51 o 
  -2  13   8      690.18      733.42    121.85 o 
  -1  13   8       71.88      175.42    158.52 o 
   0  13   8      136.68      216.14     76.14 o 
   1  13   8       56.52      227.31    187.15 o 
 -24   1   9       39.22      249.54     86.39 o 
 -23   1   9       10.91      -63.18     97.40 o 
 -22   1   9      376.81      459.22    109.57 o 
 -21   1   9        3.10       59.86     76.26 o 
 -20   1   9        1.31       61.51    112.23 o 
 -19   1   9       96.68      193.71     80.01 o 
 -18   1   9       25.29       15.39     27.76 o 
 -17   1   9      303.19      320.35     40.58 o 
 -16   1   9       81.22       47.99     23.08 o 
 -15   1   9        1.91       43.12     25.78 o 
 -14   1   9      360.56      353.91     43.82 o 
 -13   1   9     2494.66     2574.37     92.10 o 
 -12   1   9      345.74      422.59     51.27 o 
 -11   1   9      103.48      104.73     31.16 o 
 -10   1   9       20.84       17.64     19.87 o 
  -9   1   9     2482.99     2225.82     48.47 o 
  -8   1   9      799.16      823.88     27.73 o 
  -7   1   9       17.24        8.53      9.21 o 
  -6   1   9     2473.08     2430.88     47.27 o 
  -5   1   9      189.27      287.80     14.27 o 
  -4   1   9    19393.29    18594.04    215.75 o 
  -3   1   9      146.62      207.05     12.94 o 
  -2   1   9     6101.80     6065.54     88.48 o 
  -1   1   9     3100.98     2970.87     46.95 o 
   0   1   9    10638.77    10350.53    135.20 o 
   1   1   9     1596.03     1766.71     35.39 o 
   2   1   9       32.98       35.84      8.65 o 
   3   1   9     1235.24     1200.78     29.32 o 
   4   1   9     3102.33     2999.60     63.99 o 
   5   1   9     2400.31     2346.14     50.35 o 
   6   1   9       22.29       10.84     13.56 o 
   7   1   9      433.87      427.91     32.08 o 
   8   1   9      145.19      121.75     21.76 o 
   9   1   9      615.21      532.69     39.50 o 
  10   1   9       29.21       34.30     22.67 o 
  11   1   9     1051.71     1090.71     61.90 o 
  12   1   9     2030.17     1975.53     72.09 o 
  13   1   9      204.10      167.55     42.46 o 
  14   1   9      202.51      217.51     61.16 o 
  15   1   9      149.49      411.78    110.16 o 
  16   1   9      303.97      522.44    125.59 o 
  17   1   9        7.39      181.04    160.59 o 
 -24   2   9      539.94      541.64    125.73 o 
 -23   2   9      304.01      311.13    132.65 o 
 -22   2   9      410.78      457.57    110.14 o 
 -21   2   9       93.41      -13.21     71.64 o 
 -20   2   9       45.93      109.55     65.82 o 
 -19   2   9        0.50      -13.70     60.32 o 
 -18   2   9      656.29      739.03     84.54 o 
 -17   2   9        0.04       24.27     20.54 o 
 -16   2   9      744.66      705.78     54.50 o 
 -15   2   9      112.80      105.62     28.10 o 
 -14   2   9       92.87      127.38     26.90 o 
 -13   2   9        8.85        2.31     17.94 o 
 -12   2   9     2370.77     2614.25     91.06 o 
 -11   2   9      517.82      555.01     46.14 o 
 -10   2   9      307.96      375.67     28.09 o 
  -9   2   9       10.02       -8.47     10.76 o 
  -8   2   9      495.76      671.75     28.39 o 
  -7   2   9     1531.50     1580.37     41.99 o 
  -6   2   9     2233.65     2363.91     43.29 o 
  -5   2   9      651.99      685.05     20.25 o 
  -4   2   9      279.47      345.82     15.02 o 
  -3   2   9       23.58       11.35      7.72 o 
  -2   2   9       61.46       85.48      9.79 o 
  -1   2   9       11.70        6.62      6.89 o 
   0   2   9      472.31      600.27     18.65 o 
   1   2   9      180.90      174.39     10.72 o 
   2   2   9     6306.01     6930.90     89.69 o 
   3   2   9       63.17       45.44     10.64 o 
   4   2   9       49.59       64.77     12.68 o 
   5   2   9       25.47       34.38     12.83 o 
   6   2   9      412.35      448.51     26.89 o 
   7   2   9        6.93        2.31     13.28 o 
   8   2   9      966.84      979.12     46.79 o 
   9   2   9       56.88       46.28     17.68 o 
  10   2   9      251.47      322.91     53.78 o 
  11   2   9       31.27       37.68     27.72 o 
  12   2   9       13.44       34.18     28.00 o 
  13   2   9       26.85       72.50     51.52 o 
  14   2   9      129.77      159.75     62.54 o 
  15   2   9       73.23      106.20     92.53 o 
  16   2   9       10.42      363.85    137.31 o 
  17   2   9      189.78      659.69    219.79 o 
 -24   3   9      211.71      280.15    105.88 o 
 -23   3   9        0.21       62.72     91.23 o 
 -22   3   9        4.83       13.65     80.89 o 
 -21   3   9        5.07       -5.42     75.13 o 
 -20   3   9      131.25      187.79     85.23 o 
 -19   3   9      119.04      -29.88     66.17 o 
 -18   3   9      491.25      438.19     69.52 o 
 -17   3   9       85.39       80.97     44.24 o 
 -16   3   9      559.59      490.84     46.79 o 
 -15   3   9        0.16       -7.84     19.24 o 
 -14   3   9      340.77      358.15     38.86 o 
 -13   3   9       45.81       42.81     21.12 o 
 -12   3   9      186.46      190.69     34.60 o 
 -11   3   9      188.90      199.69     22.79 o 
 -10   3   9       25.52       21.37     14.47 o 
  -9   3   9      885.15      880.17     30.73 o 
  -8   3   9      803.53      794.31     30.71 o 
  -7   3   9       25.36       36.48     12.28 o 
  -6   3   9     4552.23     4525.67     66.49 o 
  -5   3   9        7.22       -0.77      8.78 o 
  -4   3   9    22803.27    22463.57    299.63 o 
  -3   3   9        0.06       -4.28      6.75 o 
  -2   3   9     2431.92     2467.88     47.02 o 
  -1   3   9       75.53       73.53     10.85 o 
   0   3   9     5741.01     5355.47     87.11 o 
   1   3   9      444.93      509.63     27.16 o 
   2   3   9     1116.23     1203.32     46.14 o 
   3   3   9       19.99       40.82     13.20 o 
   4   3   9      725.84      714.15     27.38 o 
   5   3   9     1026.62     1040.01     33.77 o 
   6   3   9     2262.89     2240.91     52.56 o 
   7   3   9        9.75       21.80     14.64 o 
   8   3   9      339.46      339.33     29.93 o 
   9   3   9      329.86      257.67     31.75 o 
  10   3   9      118.85      140.95     31.81 o 
  11   3   9      388.56      469.17     48.81 o 
  12   3   9     1487.30     1634.25    108.25 o 
  13   3   9      315.28      344.65     77.11 o 
  14   3   9      134.09      222.27     59.43 o 
  15   3   9      367.29      656.97    189.00 o 
  16   3   9     1786.02     2303.57    274.42 o 
 -23   4   9      122.09      264.96    104.46 o 
 -22   4   9      355.94      418.12    195.18 o 
 -21   4   9       15.22       32.82     86.23 o 
 -20   4   9        0.29      -45.65     76.18 o 
 -19   4   9      937.81      913.70    153.06 o 
 -18   4   9      173.81      219.93     53.58 o 
 -17   4   9      653.40      596.66     78.83 o 
 -16   4   9      234.22      182.20     32.12 o 
 -15   4   9      706.29      681.45     52.60 o 
 -14   4   9      550.25      633.20     58.70 o 
 -13   4   9      920.37     1034.57     56.35 o 
 -12   4   9        1.15       10.09     20.35 o 
 -11   4   9      109.13      100.07     19.88 o 
 -10   4   9      818.03      717.97     38.04 o 
  -9   4   9      512.42      471.40     31.75 o 
  -8   4   9      480.89      485.53     27.06 o 
  -7   4   9      440.75      533.75     22.18 o 
  -6   4   9      107.12       88.21     12.09 o 
  -5   4   9      300.33      459.14     20.02 o 
  -4   4   9     4187.29     3930.48     59.55 o 
  -3   4   9        9.03       13.78      8.36 o 
  -2   4   9        0.95       13.56      6.98 o 
  -1   4   9     2921.88     2906.56     60.11 o 
   0   4   9      256.71      272.64     20.61 o 
   1   4   9      134.20      123.07     16.50 o 
   2   4   9       55.17       30.52     13.59 o 
   3   4   9      179.48      191.78     24.61 o 
   4   4   9      102.49       94.92     16.78 o 
   5   4   9        6.07       25.00     12.16 o 
   6   4   9      193.33      189.27     25.53 o 
   7   4   9      241.14      269.99     27.96 o 
   8   4   9     1564.20     1510.62     82.08 o 
   9   4   9      103.05      204.92     58.30 o 
  10   4   9      610.73      640.11     86.99 o 
  11   4   9     1301.73     1368.70     88.68 o 
  12   4   9       56.47      127.37     49.35 o 
  13   4   9      159.55      247.61     70.67 o 
  14   4   9       64.14      120.20    146.82 o 
  15   4   9      598.87     1420.27    246.07 o 
  16   4   9        5.00     -176.44    176.44 o 
 -23   5   9     1166.98     1130.04    232.71 o 
 -22   5   9      187.38      213.76    127.63 o 
 -21   5   9      239.48      246.75    105.08 o 
 -20   5   9        0.71       29.30     85.50 o 
 -19   5   9      299.86      217.97     94.79 o 
 -18   5   9       12.24      -78.79     78.83 o 
 -17   5   9      814.59      677.38     82.91 o 
 -16   5   9       69.79       -1.87     44.37 o 
 -15   5   9      474.24      378.58     44.49 o 
 -14   5   9      119.58       79.07     28.05 o 
 -13   5   9       57.55       53.74     28.85 o 
 -12   5   9      135.56      105.40     26.63 o 
 -11   5   9     3852.61     3704.06     79.40 o 
 -10   5   9       31.69       20.65     15.11 o 
  -9   5   9      581.93      505.84     34.08 o 
  -8   5   9       39.52       25.88     16.15 o 
  -7   5   9      672.75      691.68     27.74 o 
  -6   5   9        0.64       -8.12     10.08 o 
  -5   5   9     2443.17     2413.97     52.18 o 
  -4   5   9      530.47      499.84     23.86 o 
  -3   5   9      477.04      413.08     24.87 o 
  -2   5   9      867.46      779.81     54.95 o 
  -1   5   9     1124.04      967.03     33.70 o 
   0   5   9       16.39       36.23      9.52 o 
   1   5   9      212.49      180.74     23.93 o 
   2   5   9      115.82      106.72     17.91 o 
   3   5   9    10881.24    10255.09    173.51 o 
   4   5   9        3.30       15.06     13.84 o 
   5   5   9     1618.72     1617.37     98.88 o 
   6   5   9       90.12       98.04     21.42 o 
   7   5   9     6292.39     6289.66    207.06 o 
   8   5   9     1008.95      942.12     67.82 o 
   9   5   9      330.31      230.45     41.62 o 
  10   5   9       16.22      108.95     37.52 o 
  11   5   9     1700.54     1837.78     94.21 o 
  12   5   9        5.87       32.66     52.05 o 
  13   5   9       96.17       63.00     49.39 o 
  14   5   9      137.70      297.85    192.51 o 
  15   5   9      114.28      241.20    177.48 o 
 -22   6   9       24.56       17.80    106.65 o 
 -21   6   9      581.28      395.90    147.04 o 
 -20   6   9       11.67       21.96     81.55 o 
 -19   6   9      832.80      669.02    175.96 o 
 -17   6   9       70.10      196.63     67.80 o 
 -16   6   9       95.44       61.62     72.45 o 
 -15   6   9      733.46      688.25     79.30 o 
 -14   6   9      739.05      656.09     65.74 o 
 -13   6   9       51.44       30.85     31.62 o 
 -12   6   9       82.65       50.69     21.91 o 
 -11   6   9     3690.44     3340.17     83.98 o 
 -10   6   9     1173.82     1150.07     46.31 o 
  -9   6   9        7.93       32.29     18.76 o 
  -8   6   9       51.89      121.67     23.99 o 
  -7   6   9     2373.73     2345.36     57.22 o 
  -6   6   9      982.80     1003.48     36.65 o 
  -5   6   9     1027.72     1076.99     36.62 o 
  -4   6   9     1885.90     1888.69     46.18 o 
  -3   6   9      356.35      368.52     21.80 o 
  -2   6   9     1635.58     1603.54     57.13 o 
  -1   6   9       36.11       63.44     18.98 o 
   0   6   9      165.09      190.03     19.57 o 
   1   6   9       64.41       57.67     15.83 o 
   2   6   9     3596.40     3501.60     85.36 o 
   3   6   9     1597.44     1365.42     83.82 o 
   4   6   9      108.64      137.53     22.21 o 
   5   6   9     1638.78     1524.81     61.28 o 
   6   6   9      953.72     1023.04     81.66 o 
   7   6   9       48.26       60.52     30.75 o 
   8   6   9       95.71       94.49     34.98 o 
   9   6   9       49.23       70.12     34.76 o 
  10   6   9      139.52      198.74     44.62 o 
  11   6   9        1.96       26.34     34.85 o 
  12   6   9        1.57      104.33     79.84 o 
  13   6   9        4.23       87.27     69.92 o 
  14   6   9       17.43      109.70     75.62 o 
  15   6   9      209.34       12.51    165.66 o 
 -21   7   9      514.16      341.68    134.96 o 
 -20   7   9       69.17        7.35    100.52 o 
 -19   7   9        0.20       -0.87    107.45 o 
 -18   7   9      186.56       79.11    191.42 o 
 -17   7   9      183.94       96.09     89.10 o 
 -16   7   9      603.46      423.16    137.71 o 
 -15   7   9        1.17      202.84    100.08 o 
 -14   7   9      190.69      143.94     61.45 o 
 -13   7   9       18.51       26.74     27.35 o 
 -12   7   9      456.60      391.16     34.91 o 
 -11   7   9       11.70       27.02     20.76 o 
 -10   7   9     4186.06     4107.59     98.15 o 
  -9   7   9       38.01       52.72     21.96 o 
  -8   7   9        8.92       29.85     18.61 o 
  -7   7   9       52.83       85.84     40.57 o 
  -6   7   9     3254.81     3205.32     69.57 o 
  -5   7   9       40.98       48.72     17.91 o 
  -4   7   9     7043.89     6889.43    126.28 o 
  -3   7   9       44.75       15.71     21.09 o 
  -2   7   9     1457.46     1556.50     56.60 o 
  -1   7   9        6.15       -3.55     18.25 o 
   0   7   9     1813.78     1734.50     65.60 o 
   1   7   9       25.58       23.93     31.00 o 
   2   7   9       23.31       85.53     30.79 o 
   3   7   9        0.16        7.32     39.35 o 
   4   7   9      371.48      288.53     54.26 o 
   5   7   9       66.93       75.26     48.67 o 
   6   7   9     1338.33     1417.83    119.37 o 
   7   7   9        0.81      -40.50     40.50 o 
   8   7   9     1248.80     1237.95    222.44 o 
   9   7   9        3.85       86.96     61.90 o 
  10   7   9        4.14       51.04     60.75 o 
  11   7   9       12.68       76.43     98.91 o 
  12   7   9      785.43      769.87    177.79 o 
  13   7   9        0.08      149.38    106.66 o 
  14   7   9      132.42      151.31    109.12 o 
 -20   8   9      860.32      923.75    133.52 o 
 -19   8   9      294.78      256.22     95.27 o 
 -18   8   9      128.55      134.26     83.21 o 
 -17   8   9      175.28      124.38     75.74 o 
 -16   8   9      122.23       93.91     70.26 o 
 -15   8   9      611.69      571.80     92.23 o 
 -14   8   9      618.19      572.52     88.75 o 
 -13   8   9      209.51       79.06     69.70 o 
 -12   8   9       58.33       98.30     31.92 o 
 -11   8   9      415.05      372.40     43.36 o 
 -10   8   9      646.84      567.68     39.31 o 
  -9   8   9      198.75      157.41     28.48 o 
  -8   8   9      970.20      988.56     55.87 o 
  -7   8   9      158.89      127.94     27.34 o 
  -6   8   9     1025.41     1201.68    159.68 o 
  -5   8   9     1901.97     1735.24    109.55 o 
  -4   8   9     5318.89     4994.84    140.15 o 
  -3   8   9      426.06      403.80     45.74 o 
  -2   8   9      200.58      275.43     41.16 o 
  -1   8   9       30.48       22.58     29.07 o 
   0   8   9      480.46      556.05     55.73 o 
   1   8   9        5.18       33.45     36.56 o 
   2   8   9     1202.66     1158.09     71.40 o 
   3   8   9      444.37      478.98     87.88 o 
   4   8   9        1.05       25.49     46.34 o 
   5   8   9      244.74      156.13    101.26 o 
   6   8   9        0.09      -18.28     46.88 o 
   7   8   9      697.74      593.38     94.23 o 
   8   8   9      167.70      152.37     67.46 o 
   9   8   9      131.11       52.28     61.29 o 
  10   8   9      261.47      183.90     71.21 o 
  11   8   9      171.26      186.51    106.44 o 
  12   8   9        9.84       56.14     89.97 o 
  13   8   9      527.33      565.27    145.29 o 
 -19   9   9      369.90      657.05    195.53 o 
 -18   9   9        8.19      -48.98     95.10 o 
 -17   9   9      563.97      587.79    136.85 o 
 -16   9   9       62.95       75.79     91.14 o 
 -15   9   9       62.48       98.79     90.96 o 
 -14   9   9       98.10       66.66     86.37 o 
 -13   9   9      338.82      357.33    101.12 o 
 -12   9   9        7.76      -21.76     70.88 o 
 -11   9   9     1806.52     1952.30     95.99 o 
 -10   9   9       20.12        2.60     41.79 o 
  -9   9   9      628.84      534.30     85.85 o 
  -8   9   9        0.81      103.36     77.11 o 
  -7   9   9       14.87       78.74     39.02 o 
  -6   9   9       97.76       72.90     35.49 o 
  -5   9   9      101.46      145.12     37.58 o 
  -4   9   9       89.73      111.67     43.79 o 
  -3   9   9       26.69       56.11     30.78 o 
  -2   9   9       69.18      107.64     37.78 o 
  -1   9   9     3575.96     3514.14    117.84 o 
   0   9   9      100.73      148.64     39.10 o 
   1   9   9     1018.63     1095.28     82.10 o 
   2   9   9        0.95       14.39     38.93 o 
   3   9   9     1174.25      916.95    109.67 o 
   4   9   9       69.70       91.82     51.09 o 
   5   9   9       66.51       67.41     51.22 o 
   6   9   9        2.64       62.68     56.70 o 
   7   9   9     1287.05     1259.95    137.86 o 
   8   9   9        0.05       20.80     86.84 o 
   9   9   9     1523.70     1761.22    151.15 o 
  10   9   9        6.06      177.74     98.25 o 
  11   9   9      119.79       74.10     90.65 o 
 -17  10   9      258.92      314.91    157.44 o 
 -16  10   9      386.53      439.21    131.12 o 
 -15  10   9     1423.31     1319.43    202.11 o 
 -14  10   9       24.83      -73.51    110.31 o 
 -13  10   9       30.24       32.23    106.39 o 
 -12  10   9       29.81       39.02     81.51 o 
 -11  10   9     1840.27     1966.99    212.80 o 
 -10  10   9      673.59      577.53     82.53 o 
  -9  10   9      432.03      402.31     65.70 o 
  -8  10   9      210.87      224.87    100.82 o 
  -7  10   9      279.47      268.30     62.92 o 
  -6  10   9      113.42      251.14    169.20 o 
  -5  10   9     1080.74     1080.37    181.63 o 
  -4  10   9      106.91      213.93     90.90 o 
  -3  10   9      248.55      245.63     49.71 o 
  -2  10   9       24.82      119.43     40.08 o 
  -1  10   9      134.91      204.88     61.38 o 
   0  10   9       59.13       94.97     53.84 o 
   1  10   9       19.24       43.20     44.70 o 
   2  10   9       12.13       66.67     46.83 o 
   3  10   9      335.20      400.11     82.61 o 
   4  10   9       48.03      119.21     62.57 o 
   5  10   9        0.24       29.51     44.67 o 
   6  10   9      112.73      188.36    111.60 o 
   7  10   9      939.80     1159.57    130.74 o 
   8  10   9      647.54      643.56    107.75 o 
   9  10   9       62.86       69.32     90.37 o 
  10  10   9        7.26       59.75     80.02 o 
 -15  11   9        0.21      -95.82     95.82 o 
 -14  11   9        9.80       71.69     85.32 o 
 -13  11   9        0.15      151.17    106.06 o 
 -12  11   9      358.86      501.84    172.11 o 
 -11  11   9      125.53       82.27    158.39 o 
 -10  11   9      504.21      651.88     95.94 o 
  -9  11   9      549.02      499.39     80.68 o 
  -8  11   9       44.39      115.58     55.43 o 
  -7  11   9       60.06      207.41     56.68 o 
  -6  11   9      627.28      558.61    111.33 o 
  -5  11   9       44.18      196.74     92.73 o 
  -4  11   9       98.17      209.42    104.72 o 
  -3  11   9       30.11      151.01    208.12 o 
  -2  11   9        7.08       -0.44     56.82 o 
  -1  11   9       13.84       16.34     54.22 o 
   0  11   9     1007.39     1031.94    126.15 o 
   1  11   9       26.95      164.01    179.88 o 
   2  11   9      382.62      363.83    191.33 o 
   3  11   9      174.10      305.55    110.42 o 
   4  11   9      703.14      726.80    105.95 o 
   5  11   9      348.18      391.74    129.38 o 
   6  11   9        2.14      -48.09     92.21 o 
   7  11   9       33.62       50.27    102.78 o 
   8  11   9      111.00      273.32     56.21 o 
 -12  12   9      742.71      507.87    205.34 o 
 -11  12   9      276.09      177.27    174.56 o 
 -10  12   9       33.05       73.21    154.16 o 
  -9  12   9        8.11       84.77     80.70 o 
  -8  12   9      119.78       91.92     83.08 o 
  -7  12   9       45.59       90.02    179.89 o 
  -6  12   9      190.93      277.11    133.32 o 
  -5  12   9        0.42       60.26    150.92 o 
  -4  12   9      747.55      571.24    107.05 o 
  -3  12   9       45.12      242.41     97.63 o 
  -2  12   9       48.20       48.47     90.61 o 
  -1  12   9        0.41      104.57    106.08 o 
   0  12   9      375.36      506.87    117.07 o 
   1  12   9       14.55       78.02     61.87 o 
   2  12   9     1254.65     1201.54    140.99 o 
   3  12   9        2.21      113.70     85.26 o 
   4  12   9        1.18       57.33     72.07 o 
   5  12   9        0.22      326.67    254.84 o 
  -7  13   9      465.70      434.13    100.75 o 
  -6  13   9        5.84       20.82     91.18 o 
  -5  13   9       25.48       48.06     60.92 o 
  -4  13   9      619.10      491.90    109.31 o 
  -3  13   9       10.14      117.88    171.34 o 
  -2  13   9       12.95      109.81    121.58 o 
  -1  13   9       89.89      313.24    154.91 o 
   0  13   9       45.64       88.86     87.99 o 
 -24   0  10     1112.07     1680.88    264.91 o 
 -23   0  10        0.56        9.31    105.98 o 
 -22   0  10       89.58      171.79    135.26 o 
 -21   0  10      234.91      382.76    155.07 o 
 -20   0  10      366.93      281.15    146.63 o 
 -19   0  10      352.62      297.28    132.40 o 
 -18   0  10     1876.66     1823.96    235.89 o 
 -17   0  10       32.21       44.89     32.71 o 
 -16   0  10      146.50      143.81     53.64 o 
 -15   0  10      784.54      928.66     94.72 o 
 -14   0  10      316.34      372.91     61.96 o 
 -13   0  10      171.96      186.04     45.28 o 
 -12   0  10     2967.80     3002.40    134.75 o 
 -11   0  10      774.56      774.39     72.81 o 
 -10   0  10     3669.25     4159.04    123.75 o 
  -9   0  10      493.59      637.74     48.10 o 
  -8   0  10     8031.03     9035.49    174.51 o 
  -7   0  10      532.40      569.39     40.81 o 
  -6   0  10    27980.34    28958.90    500.07 o 
  -5   0  10       13.66        3.82     12.86 o 
  -4   0  10     6567.23     7079.70    135.29 o 
  -3   0  10       18.38       21.06     11.77 o 
  -2   0  10    41051.44    41586.12    704.91 o 
  -1   0  10      693.11      674.00     28.26 o 
   0   0  10     1194.58     1418.85     43.71 o 
   1   0  10       34.31        9.52     11.81 o 
   2   0  10     2100.24     2067.52     59.78 o 
   3   0  10        3.36       -5.41     10.78 o 
   4   0  10     5917.32     6033.84    119.80 o 
   5   0  10       36.58       88.34     30.26 o 
   6   0  10      284.74      246.26     35.20 o 
   7   0  10        0.54        9.92     20.43 o 
   8   0  10     2296.86     2449.22     99.49 o 
   9   0  10      470.19      517.49     55.68 o 
  10   0  10       45.48       20.60     25.79 o 
  11   0  10      417.02      466.40     85.00 o 
  12   0  10       19.46       89.56     82.49 o 
  13   0  10      860.55      910.73    114.44 o 
  14   0  10     1136.84     1611.04    251.95 o 
  15   0  10       82.82        3.17    114.88 o 
  16   0  10        6.67      394.65    143.07 o 
 -24   1  10      273.87      607.12    256.36 o 
 -23   1  10      497.26      822.84    137.46 o 
 -22   1  10       84.40      118.00     84.96 o 
 -21   1  10      454.95      334.10    100.84 o 
 -20   1  10      192.09      224.74     88.19 o 
 -19   1  10        0.88       30.33     69.24 o 
 -18   1  10     1000.12      860.33     90.58 o 
 -17   1  10      546.60      646.78     52.88 o 
 -16   1  10       17.80        8.24     19.21 o 
 -15   1  10      126.29       54.32     27.02 o 
 -14   1  10      596.15      536.18     65.60 o 
 -13   1  10     2705.97     2580.20    107.91 o 
 -12   1  10     1537.95     1579.59     81.37 o 
 -11   1  10        5.98       21.33     19.66 o 
 -10   1  10      832.22      911.37     34.95 o 
  -9   1  10     4488.80     4286.44     76.37 o 
  -8   1  10      107.21      161.78     18.97 o 
  -7   1  10        8.99       26.65     10.87 o 
  -6   1  10     2848.22     2709.23     44.27 o 
  -5   1  10     1172.95     1073.80     24.73 o 
  -4   1  10    10550.39    10375.99    126.50 o 
  -3   1  10       16.69       15.14      9.07 o 
  -2   1  10     2802.04     2755.09     48.77 o 
  -1   1  10     1211.37     1316.07     34.35 o 
   0   1  10     2576.50     2754.58     58.05 o 
   1   1  10     4871.69     4578.28     67.19 o 
   2   1  10       37.50       76.78     10.87 o 
   3   1  10     1557.69     1407.18     33.05 o 
   4   1  10      528.10      660.59     49.96 o 
   5   1  10       48.25       70.90     13.28 o 
   6   1  10     1585.67     1559.00     51.21 o 
   7   1  10       37.77       36.82     17.77 o 
   8   1  10        0.58       16.04     16.84 o 
   9   1  10      748.61      698.73     44.97 o 
  10   1  10     1703.78     1652.88     62.49 o 
  11   1  10     1661.11     1535.29     65.44 o 
  12   1  10        8.19       43.75     27.78 o 
  13   1  10     1413.45     1325.90     92.57 o 
  14   1  10       25.89      107.96     61.62 o 
  15   1  10      626.91      970.03    278.69 o 
  16   1  10       23.26      153.23    188.05 o 
 -24   2  10       20.18      -22.93    204.29 o 
 -23   2  10      101.33      441.45    111.78 o 
 -22   2  10       41.14      162.54    109.51 o 
 -21   2  10     1081.11     1122.17    174.49 o 
 -20   2  10      337.45      369.71    112.71 o 
 -19   2  10      197.29       81.97     72.95 o 
 -18   2  10       28.20       20.16     42.45 o 
 -17   2  10      330.84      321.29     39.53 o 
 -16   2  10     1315.67     1294.14     87.52 o 
 -15   2  10      521.30      533.84     46.28 o 
 -14   2  10       13.29       15.82     15.61 o 
 -13   2  10     1017.10     1159.31     64.70 o 
 -12   2  10      633.85      646.68     52.16 o 
 -11   2  10      520.88      499.38     33.25 o 
 -10   2  10        1.84        4.73     13.14 o 
  -9   2  10     2014.53     1748.84     47.94 o 
  -8   2  10      189.94      199.03     19.02 o 
  -7   2  10     2209.91     2189.00     56.08 o 
  -6   2  10       56.18       64.40     10.69 o 
  -5   2  10     2004.04     2298.21     38.96 o 
  -4   2  10      126.63      116.86     11.82 o 
  -3   2  10      968.51      962.17     24.50 o 
  -2   2  10      131.69      115.36     10.89 o 
  -1   2  10      971.96     1128.32     26.07 o 
   0   2  10       92.69      105.75     11.34 o 
   1   2  10    20236.54    20892.22    247.19 o 
   2   2  10        7.00       15.41      8.12 o 
   3   2  10     3066.99     2796.02     52.65 o 
   4   2  10       72.57       76.58     12.70 o 
   5   2  10        2.44       -5.35     11.69 o 
   6   2  10       65.44       59.72     15.77 o 
   7   2  10       49.38       16.14     16.09 o 
   8   2  10      176.18      178.42     30.15 o 
   9   2  10       37.13      102.94     21.09 o 
  10   2  10      103.90      128.76     27.90 o 
  11   2  10       31.22        0.71     23.57 o 
  12   2  10        0.16       57.48     60.63 o 
  13   2  10      978.97     1016.64    185.64 o 
  14   2  10       85.69       84.69     64.19 o 
  15   2  10        0.96      237.15    101.42 o 
  16   2  10        1.40      402.05    184.53 o 
 -24   3  10      249.39      347.39    109.23 o 
 -23   3  10     1160.10     1465.77    180.99 o 
 -22   3  10      202.81      163.18     92.21 o 
 -21   3  10     2989.24     2879.10    196.12 o 
 -20   3  10      469.22      359.62     97.24 o 
 -19   3  10      540.63      526.43    117.45 o 
 -18   3  10      135.57      189.61     54.47 o 
 -17   3  10      597.97      622.20     76.19 o 
 -16   3  10        0.12        8.89     17.07 o 
 -15   3  10     1025.81     1021.27     61.57 o 
 -14   3  10      472.78      440.66     42.03 o 
 -13   3  10       81.98       29.65     21.95 o 
 -12   3  10       34.38       40.14     20.39 o 
 -11   3  10       51.21       10.25     12.98 o 
 -10   3  10        0.10        4.53     11.89 o 
  -9   3  10     2409.54     2586.93     64.82 o 
  -8   3  10      293.94      405.60     24.73 o 
  -7   3  10      223.45      230.68     16.77 o 
  -6   3  10     1278.18     1013.11     42.34 o 
  -5   3  10     7022.93     7585.81    105.01 o 
  -4   3  10        8.01       11.24      8.25 o 
  -3   3  10     1122.96     1139.38     24.46 o 
  -2   3  10      656.08      614.71     27.27 o 
  -1   3  10      833.00      802.24     26.35 o 
   0   3  10       14.73       28.29     15.98 o 
   1   3  10    12093.60    12672.24    197.26 o 
   2   3  10      645.37      742.42     24.53 o 
   3   3  10     3785.69     3691.10     61.70 o 
   4   3  10       21.00       -2.11     12.73 o 
   5   3  10      249.24      243.25     20.68 o 
   6   3  10      152.65       92.99     18.02 o 
   7   3  10      601.92      498.71     33.16 o 
   8   3  10       87.62      100.27     23.91 o 
   9   3  10     1010.14      957.77     67.91 o 
  10   3  10      347.06      392.58     46.15 o 
  11   3  10      674.67      740.46     68.40 o 
  12   3  10      476.88      667.77    159.26 o 
  13   3  10        4.48      281.89     82.19 o 
  14   3  10       45.37      190.97    110.68 o 
  15   3  10     1618.96     2122.13    255.67 o 
  16   3  10      363.35      737.76    215.16 o 
 -23   4  10      986.19     1192.87    174.68 o 
 -22   4  10      216.21      229.67    105.98 o 
 -21   4  10        0.07       -6.65     87.25 o 
 -20   4  10       67.27       85.52     80.75 o 
 -19   4  10      393.73      416.30    100.66 o 
 -18   4  10     1586.84     1441.58    108.51 o 
 -17   4  10        1.41        4.13     50.26 o 
 -16   4  10     1619.85     1524.24     70.66 o 
 -15   4  10      315.31      240.73     35.52 o 
 -14   4  10     5252.74     4694.52    123.05 o 
 -13   4  10      317.92      266.03     35.53 o 
 -12   4  10     1356.80     1375.95     51.43 o 
 -11   4  10      185.74      126.65     21.20 o 
 -10   4  10        0.42      -10.25     14.42 o 
  -9   4  10      356.58      427.88     29.73 o 
  -8   4  10       26.27       30.93     13.90 o 
  -7   4  10     1349.14     1302.77     30.26 o 
  -6   4  10    10305.27    10545.26    122.60 o 
  -5   4  10      233.84      330.64     20.22 o 
  -4   4  10     6661.16     7073.08     94.83 o 
  -3   4  10        8.96       -3.37      5.58 o 
  -2   4  10    18391.88    18622.33    274.87 o 
  -1   4  10      289.40      314.74     22.22 o 
   0   4  10     4202.44     4519.99     89.87 o 
   1   4  10      204.27      233.05     28.44 o 
   2   4  10      109.04       75.22     17.10 o 
   3   4  10       92.56       82.78     19.67 o 
   4   4  10       11.83      -10.90     14.06 o 
   5   4  10       54.96       54.13     18.02 o 
   6   4  10     1813.33     1775.17     56.62 o 
   7   4  10      655.64      688.61     42.09 o 
   8   4  10     2969.54     3000.58     83.76 o 
   9   4  10      472.90      441.52     48.19 o 
  10   4  10     1059.00     1143.17     72.21 o 
  11   4  10        0.89      135.61    145.33 o 
  12   4  10      370.11      209.06     68.73 o 
  13   4  10       22.96      -34.86     48.83 o 
  14   4  10      880.24      331.24    487.96 o 
 -23   5  10       46.21      107.41     99.07 o 
 -22   5  10        3.81       74.92     95.37 o 
 -21   5  10       22.42      -47.18    150.34 o 
 -20   5  10      763.37      807.04    140.36 o 
 -19   5  10       13.23       57.25     77.66 o 
 -18   5  10      286.29      314.32     63.78 o 
 -17   5  10       12.54       12.34     41.94 o 
 -16   5  10      281.72      183.80     56.94 o 
 -15   5  10       11.40       15.04     22.95 o 
 -14   5  10      161.96      140.07     33.36 o 
 -13   5  10       48.13       23.97     25.98 o 
 -12   5  10      410.61      391.26     35.12 o 
 -11   5  10        0.60        0.30     17.57 o 
 -10   5  10       26.59       23.33     17.49 o 
  -9   5  10      186.33      164.19     23.24 o 
  -8   5  10     2698.49     2883.40     51.17 o 
  -7   5  10      108.35      121.09     16.01 o 
  -6   5  10     1211.14     1147.22     32.80 o 
  -5   5  10      706.05      654.58     28.32 o 
  -4   5  10     2934.70     3373.66     63.17 o 
  -3   5  10      198.66      179.37     18.11 o 
  -2   5  10      431.72      564.18     31.99 o 
  -1   5  10        0.80       20.00     13.22 o 
   0   5  10      255.99      265.67     23.77 o 
   1   5  10      273.71      253.80     23.86 o 
   2   5  10        0.34       -0.67     16.75 o 
   3   5  10      336.71      318.06     28.12 o 
   4   5  10      247.90      251.78     26.89 o 
   5   5  10      365.81      353.80     31.87 o 
   6   5  10     4601.03     4442.88    102.04 o 
   7   5  10       21.54       40.24     21.59 o 
   8   5  10      173.17      144.05     28.30 o 
   9   5  10        0.07       35.42     37.64 o 
  10   5  10      413.30      515.21     59.75 o 
  11   5  10       67.15        7.46     36.25 o 
  12   5  10      316.67      343.55    133.95 o 
  13   5  10        0.02       61.47     54.21 o 
  14   5  10      383.77      590.69    404.59 o 
  15   5  10        1.62       91.31     89.20 o 
 -22   6  10      326.40      154.97    141.78 o 
 -21   6  10       34.37      -30.69     80.31 o 
 -20   6  10       69.03       36.23     83.60 o 
 -19   6  10       45.21      120.35     90.48 o 
 -18   6  10      946.91      829.21    133.59 o 
 -17   6  10     1285.05     1716.87    169.98 o 
 -16   6  10      218.73      176.04     53.87 o 
 -15   6  10       23.14       31.34     30.85 o 
 -14   6  10     1030.22      897.64     76.42 o 
 -13   6  10     3590.55     3140.05    111.75 o 
 -12   6  10      330.03      277.39     36.42 o 
 -11   6  10      203.44      215.24     31.60 o 
 -10   6  10      611.09      565.45     40.39 o 
  -9   6  10     6263.78     6061.43    123.92 o 
  -8   6  10        0.00       -5.28     16.38 o 
  -7   6  10       90.26      108.92     18.45 o 
  -6   6  10     1832.02     1659.94     45.98 o 
  -5   6  10     1291.60     1235.03     38.06 o 
  -4   6  10     1421.82     1373.66     38.48 o 
  -3   6  10     3652.98     3555.72     92.20 o 
  -2   6  10      239.11      182.90     26.62 o 
  -1   6  10     1340.11     1230.73     46.44 o 
   0   6  10      429.67      389.60     27.83 o 
   1   6  10      809.39      675.96     44.98 o 
   2   6  10     1287.54     1322.11     47.03 o 
   3   6  10     3745.26     3566.33    200.38 o 
   4   6  10      334.87      293.14     34.38 o 
   5   6  10      263.88      211.77     34.95 o 
   6   6  10      572.56      533.56     68.14 o 
   7   6  10       25.26       94.74     35.44 o 
   8   6  10      303.95      347.30     53.69 o 
   9   6  10      250.96      290.63     52.34 o 
  10   6  10      146.70      176.50     58.43 o 
  11   6  10      432.94      427.50     77.97 o 
  12   6  10       72.88        2.13     44.34 o 
  13   6  10       57.82       98.63     51.00 o 
  14   6  10      154.74      199.88     98.36 o 
 -21   7  10      169.56       41.79    108.61 o 
 -20   7  10       11.16      -37.64     85.70 o 
 -19   7  10      137.21      -30.12     74.00 o 
 -18   7  10       26.45       92.42     57.34 o 
 -17   7  10        0.29       52.20    104.58 o 
 -16   7  10       12.60       45.99     70.18 o 
 -15   7  10      779.47     1010.30    131.44 o 
 -14   7  10        8.03       42.59     57.71 o 
 -13   7  10      957.93      993.82     67.52 o 
 -12   7  10       50.54       58.49     27.14 o 
 -11   7  10     1227.79     1141.24     59.01 o 
 -10   7  10        2.33       30.00     29.69 o 
  -9   7  10      130.85      162.99     38.97 o 
  -8   7  10       14.95       20.19     17.85 o 
  -7   7  10     1055.47      978.70     42.46 o 
  -6   7  10       77.60       85.22     19.96 o 
  -5   7  10     2244.67     2429.19     63.20 o 
  -4   7  10      269.95      289.44     31.75 o 
  -3   7  10     3509.55     3431.32     88.17 o 
  -2   7  10       33.80      -10.78     20.63 o 
  -1   7  10     2686.27     2646.28    122.50 o 
   0   7  10      117.97      118.74     26.10 o 
   1   7  10     6655.24     5934.30    140.31 o 
   2   7  10       26.35       36.52     28.36 o 
   3   7  10     4633.38     4397.86    141.83 o 
   4   7  10        1.60       87.51     30.66 o 
   5   7  10      965.21     1097.30    118.92 o 
   6   7  10       50.49       15.83     40.92 o 
   7   7  10       67.11       11.25     44.72 o 
   8   7  10        0.44       55.77     53.13 o 
   9   7  10     1521.40     1805.63    137.59 o 
  10   7  10       33.76      125.25     62.84 o 
  11   7  10       85.09      223.74    113.31 o 
  12   7  10       99.44       60.87    104.46 o 
  13   7  10       90.08       81.23     98.11 o 
 -20   8  10      242.92      121.41     88.87 o 
 -19   8  10       80.94       36.95     77.32 o 
 -18   8  10      847.22      689.99    114.14 o 
 -17   8  10       11.75       -5.68     63.29 o 
 -16   8  10        0.45       -9.79     56.64 o 
 -15   8  10        1.35       74.90     66.45 o 
 -14   8  10      704.56      769.50    113.71 o 
 -13   8  10      555.66      357.01     56.81 o 
 -12   8  10        1.61       15.02     25.75 o 
 -11   8  10       11.89        7.55     24.77 o 
 -10   8  10        3.35      -19.44     19.44 o 
  -9   8  10     1411.10     1163.74     51.32 o 
  -8   8  10        0.10       20.13     24.26 o 
  -7   8  10        0.10       29.05     30.14 o 
  -6   8  10       91.52       90.06     33.17 o 
  -5   8  10     4331.87     3989.90    145.52 o 
  -4   8  10     2505.14     2575.21     94.41 o 
  -3   8  10      274.94      256.01     38.31 o 
  -2   8  10       67.68       48.64     29.19 o 
  -1   8  10      832.58      779.49     59.68 o 
   0   8  10     2289.96     2202.61    210.43 o 
   1   8  10       92.57      195.12     61.97 o 
   2   8  10       99.14      146.42     57.35 o 
   3   8  10      135.39       89.00     50.03 o 
   4   8  10      179.96      135.28     57.38 o 
   5   8  10        6.23       44.56     53.38 o 
   6   8  10     1037.98     1079.28    119.85 o 
   7   8  10       23.84       18.39     75.80 o 
   8   8  10        1.03       20.11     59.13 o 
   9   8  10       25.31       68.90     59.21 o 
  10   8  10      401.32      386.82     88.43 o 
  11   8  10       40.75      204.12    104.05 o 
  12   8  10      583.83      704.58    168.83 o 
 -19   9  10        9.29       10.56     83.80 o 
 -18   9  10      165.32       12.22     98.52 o 
 -17   9  10       20.64        1.24     91.85 o 
 -16   9  10      220.83      186.12     98.95 o 
 -15   9  10       16.27       -7.70     78.32 o 
 -14   9  10     3461.90     3162.75    281.80 o 
 -13   9  10       29.46       74.23     72.62 o 
 -12   9  10      815.62     1214.31    124.65 o 
 -11   9  10        4.20       16.46     46.75 o 
 -10   9  10       29.26       10.04     39.49 o 
  -9   9  10      123.61      146.89     48.73 o 
  -8   9  10     2287.24     2339.05     96.70 o 
  -7   9  10        0.00       12.79     32.34 o 
  -6   9  10      957.66     1120.87     73.57 o 
  -5   9  10       28.90       24.95     30.46 o 
  -4   9  10      420.60      383.55     48.10 o 
  -3   9  10        8.38       72.93     30.77 o 
  -2   9  10     2335.10     2376.06    157.33 o 
  -1   9  10       11.37       30.13     32.45 o 
   0   9  10       67.67      139.78     39.69 o 
   1   9  10       55.86       75.60     47.53 o 
   2   9  10       75.14       44.69     47.53 o 
   3   9  10        4.45      101.87     60.99 o 
   4   9  10       29.74       61.21     51.99 o 
   5   9  10       44.30       52.68     52.91 o 
   6   9  10      625.85      758.08    115.15 o 
   7   9  10      203.02      117.17     73.41 o 
   8   9  10     1081.99     1242.52    142.80 o 
   9   9  10      223.13      381.09     88.47 o 
  10   9  10      750.40      592.82    154.22 o 
  11   9  10      156.39      321.60    115.89 o 
 -17  10  10        5.46      -25.49    106.43 o 
 -16  10  10       43.30      229.60    150.68 o 
 -15  10  10       10.58      -24.07    117.88 o 
 -14  10  10      912.39      953.91    146.10 o 
 -13  10  10      198.41      192.55     90.98 o 
 -12  10  10      452.45      560.72     79.42 o 
 -11  10  10       66.72      166.61     54.44 o 
 -10  10  10      171.91      221.28     53.08 o 
  -9  10  10     1357.21     1238.58    110.38 o 
  -8  10  10        0.04       31.55     56.28 o 
  -7  10  10        2.75       72.49     45.51 o 
  -6  10  10       20.22       96.95     43.24 o 
  -5  10  10      523.33      573.67     93.57 o 
  -4  10  10     1719.93     1644.60    118.77 o 
  -3  10  10       49.39       90.61     38.87 o 
  -2  10  10       20.62       78.02     50.06 o 
  -1  10  10      127.54      169.16     57.09 o 
   0  10  10      292.23      415.13    100.65 o 
   1  10  10      377.62      347.72     73.63 o 
   2  10  10      437.77      471.52     83.54 o 
   3  10  10      108.21      223.00     64.35 o 
   4  10  10       25.67      103.47     80.64 o 
   5  10  10      220.69      169.38     65.59 o 
   6  10  10      464.61      360.84    102.95 o 
   7  10  10      634.08      722.70    113.81 o 
   8  10  10        9.53       62.04     66.26 o 
   9  10  10       15.88      138.25     73.35 o 
 -15  11  10        4.17      -20.82    170.22 o 
 -14  11  10       29.52      104.85    188.84 o 
 -13  11  10       93.38      212.93     87.32 o 
 -12  11  10      118.07      320.24     85.73 o 
 -11  11  10        2.38       87.23     54.00 o 
 -10  11  10      210.03      324.26     79.36 o 
  -9  11  10      810.89      833.24    121.34 o 
  -8  11  10      160.85      149.36     89.79 o 
  -7  11  10      121.34       67.72     83.38 o 
  -6  11  10       30.75      336.41    217.68 o 
  -5  11  10      818.76      746.61    107.53 o 
  -4  11  10        1.78       71.02     64.41 o 
  -3  11  10      599.64      700.49    108.29 o 
  -2  11  10      170.90      213.42     72.82 o 
  -1  11  10      684.13      703.08    196.64 o 
   0  11  10       33.51      148.38    110.11 o 
   1  11  10     2871.70     2918.94    176.31 o 
   2  11  10      127.70      290.10    128.25 o 
   3  11  10      217.02      719.71    388.66 o 
   4  11  10       94.61      122.26    103.41 o 
   5  11  10      188.73      244.33     89.12 o 
   6  11  10       11.37      122.74    121.69 o 
   7  11  10       11.03      174.03    173.66 o 
 -12  12  10      105.53       55.95    170.15 o 
 -11  12  10      594.52      211.57    186.47 o 
 -10  12  10       94.21      152.54     90.09 o 
  -9  12  10      380.28      258.38     95.98 o 
  -8  12  10       12.76      -12.25     64.48 o 
  -7  12  10       18.89      107.51    104.18 o 
  -6  12  10       27.82       32.05    113.67 o 
  -5  12  10      322.15      216.45     59.27 o 
  -4  12  10        1.00      161.00     64.10 o 
  -3  12  10       43.96      124.37     79.33 o 
  -2  12  10       49.43      108.35     69.05 o 
  -1  12  10       96.10      226.60    120.75 o 
   0  12  10       62.56      144.66    110.93 o 
   1  12  10       59.28      128.31    142.41 o 
   2  12  10       10.85      150.45    204.15 o 
   3  12  10       19.30      204.68    193.81 o 
   4  12  10       55.48      260.87    178.76 o 
  -7  13  10       31.38       -5.49    155.65 o 
  -6  13  10      197.43      304.86    150.24 o 
  -5  13  10      439.94      414.77     91.61 o 
  -4  13  10        0.23       70.87     74.66 o 
  -3  13  10        0.00      195.99    115.30 o 
  -2  13  10      129.57      214.58    147.95 o 
  -1  13  10       53.50      132.92    127.64 o 
 -25   1  11      307.47      476.52    271.05 o 
 -24   1  11      207.63      183.82     93.24 o 
 -23   1  11     1537.39     1804.97    193.78 o 
 -22   1  11       49.42       24.99     78.30 o 
 -21   1  11      204.29      177.13     87.97 o 
 -20   1  11       98.47      113.10     80.83 o 
 -19   1  11      430.87      445.95    101.81 o 
 -18   1  11      889.43     1009.05     99.44 o 
 -17   1  11      813.43      714.03     55.35 o 
 -16   1  11       72.75      101.09     35.98 o 
 -15   1  11      287.48      124.19     40.05 o 
 -14   1  11     2950.31     2922.34    119.67 o 
 -13   1  11      506.61      526.29     46.82 o 
 -12   1  11      888.13     1059.20     68.71 o 
 -11   1  11      292.62      287.73     34.52 o 
 -10   1  11     2011.42     2109.31     56.61 o 
  -9   1  11     1713.26     1786.18     43.61 o 
  -8   1  11      247.54      224.53     17.77 o 
  -7   1  11      177.46      275.03     15.69 o 
  -6   1  11       15.29       14.53      8.20 o 
  -5   1  11     1547.92     1656.94     31.57 o 
  -4   1  11     1108.29     1059.80     28.18 o 
  -3   1  11      206.03      217.65     15.12 o 
  -2   1  11     6462.76     6435.78     96.16 o 
  -1   1  11      709.45      920.96     21.99 o 
   0   1  11      379.85      443.32     20.30 o 
   1   1  11    11379.72    11347.53    144.72 o 
   2   1  11      143.82      140.16     13.96 o 
   3   1  11      277.66      336.71     24.48 o 
   4   1  11     2857.05     2907.96     57.47 o 
   5   1  11     3358.46     3374.06     71.40 o 
   6   1  11     1172.60     1196.62     45.81 o 
   7   1  11      799.61      785.21     44.91 o 
   8   1  11     2000.60     1942.31     63.72 o 
   9   1  11        0.34       17.28     17.77 o 
  10   1  11        1.11       58.28     21.78 o 
  11   1  11        1.79       32.36     27.68 o 
  12   1  11     3010.25     2986.22    102.47 o 
  13   1  11       18.26       -5.15     42.28 o 
  14   1  11       38.08      281.75    103.92 o 
  15   1  11      283.67      604.54    114.65 o 
  16   1  11      189.12      630.97    161.50 o 
 -24   2  11      472.07      820.72    214.79 o 
 -23   2  11       25.99       62.62     75.33 o 
 -22   2  11       30.87       17.55     72.32 o 
 -21   2  11        0.75       33.83     89.79 o 
 -20   2  11      425.08      289.17     92.09 o 
 -19   2  11        0.41      -47.68     60.02 o 
 -18   2  11      253.83      246.09     59.37 o 
 -17   2  11       74.36       61.66     25.45 o 
 -16   2  11       69.95       54.38     25.81 o 
 -15   2  11       75.12       62.53     21.04 o 
 -14   2  11      263.12      228.88     38.65 o 
 -13   2  11       92.78       86.73     27.88 o 
 -12   2  11     1444.94     1433.05     50.72 o 
 -11   2  11      344.86      326.06     33.94 o 
 -10   2  11       30.34       46.83     25.89 o 
  -9   2  11      209.76      255.43     20.25 o 
  -8   2  11      915.27     1069.64     38.54 o 
  -7   2  11     1327.61     1356.72     31.07 o 
  -6   2  11     2917.78     3574.02     55.06 o 
  -5   2  11       69.35       71.59      9.83 o 
  -4   2  11     1600.46     1870.47     36.67 o 
  -3   2  11       40.52       39.23      9.10 o 
  -2   2  11       11.21       33.96     11.66 o 
  -1   2  11      271.88      279.98     15.66 o 
   0   2  11      231.58      195.84     12.88 o 
   1   2  11       14.38       23.55      9.03 o 
   2   2  11     8533.62     9492.14    137.02 o 
   3   2  11      504.70      506.58     30.72 o 
   4   2  11      123.58       81.99     15.19 o 
   5   2  11      187.15      185.77     19.76 o 
   6   2  11      554.19      627.33     35.66 o 
   7   2  11      270.89      233.36     25.53 o 
   8   2  11     1205.86     1303.25     51.99 o 
   9   2  11     1207.39     1166.89     69.07 o 
  10   2  11        9.94       18.53     25.13 o 
  11   2  11      200.77      159.61     35.81 o 
  12   2  11      187.04      108.16     63.58 o 
  13   2  11        1.65      150.23     76.34 o 
  14   2  11       95.09      177.02     77.58 o 
  15   2  11      179.27      533.78    179.68 o 
  16   2  11      224.89      384.39    185.32 o 
 -24   3  11      938.02     1182.81    161.43 o 
 -23   3  11      266.26      352.29    101.83 o 
 -22   3  11       86.99       27.88     74.25 o 
 -21   3  11     1234.79     1048.91    146.07 o 
 -20   3  11      160.28      244.25     85.21 o 
 -19   3  11      110.18      170.30     72.97 o 
 -18   3  11       56.97       48.95     45.16 o 
 -17   3  11        2.79       -0.97     20.02 o 
 -16   3  11     1335.59     1297.31     64.80 o 
 -15   3  11      289.91      284.27     36.20 o 
 -14   3  11     1143.99     1169.05     72.56 o 
 -13   3  11       56.38       22.53     19.48 o 
 -12   3  11       82.40       97.99     18.42 o 
 -11   3  11      376.59      395.18     32.33 o 
 -10   3  11      689.85      842.29     54.17 o 
  -9   3  11       45.33       58.69     15.67 o 
  -8   3  11     2713.33     2573.97     50.84 o 
  -7   3  11       13.40        6.00      8.86 o 
  -6   3  11     2287.53     2780.95     49.78 o 
  -5   3  11      629.95      649.11     19.47 o 
  -4   3  11     4194.48     3969.19     58.50 o 
  -3   3  11      206.54      195.83     13.66 o 
  -2   3  11      940.24     1156.38     30.79 o 
  -1   3  11       63.51       60.91     14.27 o 
   0   3  11      161.99      224.41     18.72 o 
   1   3  11     1798.44     1860.38     42.60 o 
   2   3  11      203.33      221.06     17.06 o 
   3   3  11       63.41       52.77     14.74 o 
   4   3  11      306.76      318.62     24.74 o 
   5   3  11      288.39      279.80     23.30 o 
   6   3  11      624.28      638.33     53.49 o 
   7   3  11       32.75       40.28     20.78 o 
   8   3  11     1144.04     1188.84     57.03 o 
   9   3  11      251.94      227.87     40.33 o 
  10   3  11      247.78      287.18     41.69 o 
  11   3  11      417.49      493.70     74.39 o 
  12   3  11      289.11      311.38    175.88 o 
  13   3  11        1.60      194.23    273.69 o 
  14   3  11       34.56      163.69    121.40 o 
  15   3  11      178.95      599.12    206.16 o 
 -24   4  11       86.74      278.15    116.32 o 
 -23   4  11      562.72      846.24    149.64 o 
 -22   4  11      258.67      256.14    193.73 o 
 -21   4  11       69.29       50.57     79.11 o 
 -20   4  11        0.10       78.06     76.76 o 
 -19   4  11      436.14      657.94    108.37 o 
 -18   4  11      766.42      728.30     85.76 o 
 -17   4  11     2086.71     1886.90    109.96 o 
 -16   4  11      677.48      623.58     53.37 o 
 -15   4  11      238.33      189.43     40.39 o 
 -14   4  11     1143.99     1048.44     66.36 o 
 -13   4  11      740.48      792.45     44.60 o 
 -12   4  11       11.90       35.09     18.21 o 
 -11   4  11        1.93       -8.45     17.25 o 
 -10   4  11       48.68       47.37     16.34 o 
  -9   4  11     1940.24     2124.19     58.14 o 
  -8   4  11      934.38      901.30     28.29 o 
  -7   4  11      772.91      734.97     24.40 o 
  -6   4  11      396.29      460.82     19.73 o 
  -5   4  11     3616.21     3974.06     59.88 o 
  -4   4  11       42.47       30.65      7.56 o 
  -3   4  11      701.45      813.37     31.67 o 
  -2   4  11     1993.56     2167.22     83.40 o 
  -1   4  11     1532.12     1806.40     46.44 o 
   0   4  11        0.93       -3.75     14.40 o 
   1   4  11     1229.49     1225.11     49.03 o 
   2   4  11       33.41       15.51     15.05 o 
   3   4  11      297.87      321.79     31.73 o 
   4   4  11      116.90      141.85     22.90 o 
   5   4  11        0.61       29.72     16.53 o 
   6   4  11       58.80       86.84     19.29 o 
   7   4  11      431.52      457.43     36.11 o 
   8   4  11     1283.26     1337.09     61.42 o 
   9   4  11       43.91       77.83     33.68 o 
  10   4  11      268.61      226.01     44.44 o 
  11   4  11      143.79       48.48    141.89 o 
  12   4  11      171.05      146.28     76.88 o 
  13   4  11       64.27       24.23     51.46 o 
  14   4  11      361.74      268.23     92.56 o 
 -23   5  11        1.02      -33.13    102.70 o 
 -22   5  11      143.79      258.14    109.44 o 
 -21   5  11      146.66      -12.98     83.89 o 
 -20   5  11        0.00      -17.67     79.43 o 
 -19   5  11       62.34       36.47     73.21 o 
 -18   5  11       32.13       -5.23     39.00 o 
 -17   5  11       45.41       22.79     44.76 o 
 -16   5  11        9.54       19.49     43.76 o 
 -15   5  11      424.36      345.53     42.24 o 
 -14   5  11        0.61       39.89     26.07 o 
 -13   5  11     6319.20     6160.86    128.82 o 
 -12   5  11       26.15       31.07     19.75 o 
 -11   5  11     1271.41     1213.18     49.84 o 
 -10   5  11       83.33       78.80     20.28 o 
  -9   5  11     1543.75     1633.32     45.45 o 
  -8   5  11      392.96      427.63     22.02 o 
  -7   5  11      523.24      745.12     25.91 o 
  -6   5  11      143.03      140.68     15.60 o 
  -5   5  11      274.74      313.19     20.18 o 
  -4   5  11      188.10      180.88     14.15 o 
  -3   5  11     2347.13     2249.76     53.23 o 
  -2   5  11       79.99       74.50     17.23 o 
  -1   5  11     2087.59     2250.38    106.66 o 
   0   5  11      108.21      138.53     18.57 o 
   1   5  11     3812.89     4006.77    144.94 o 
   2   5  11      265.33      230.97     24.49 o 
   3   5  11     1206.41     1139.58     48.64 o 
   4   5  11        1.05       18.70     17.70 o 
   5   5  11     2775.18     2726.77     75.47 o 
   6   5  11      496.50      497.95     42.60 o 
   7   5  11      155.29      124.96     30.77 o 
   8   5  11       30.01       67.95     45.20 o 
   9   5  11       87.80       64.02     39.56 o 
  10   5  11      269.44      193.64     48.23 o 
  11   5  11      726.33      820.90    155.84 o 
  12   5  11       17.78      -58.97     93.69 o 
  13   5  11      195.71      157.68     58.27 o 
  14   5  11      136.69       10.59    106.52 o 
 -22   6  11       61.21      -87.35     88.94 o 
 -21   6  11      141.48      134.69    103.17 o 
 -20   6  11      271.39      217.75    105.51 o 
 -19   6  11      147.11       67.42     86.47 o 
 -18   6  11      939.50      888.26    136.78 o 
 -17   6  11       35.94       14.48     49.05 o 
 -16   6  11        6.82      -19.29     41.25 o 
 -15   6  11       82.57       17.81     28.13 o 
 -14   6  11     2262.95     2200.14     83.50 o 
 -13   6  11      124.25       82.58     26.65 o 
 -12   6  11      265.87      277.06     32.61 o 
 -11   6  11      435.71      380.37     35.90 o 
 -10   6  11      827.03      842.27     44.32 o 
  -9   6  11      729.87      699.38     40.81 o 
  -8   6  11      404.14      478.01     33.69 o 
  -7   6  11      946.17      903.29     36.70 o 
  -6   6  11      350.22      313.99     24.23 o 
  -5   6  11       33.73       25.93     13.01 o 
  -4   6  11      307.56      320.29     21.44 o 
  -3   6  11     1827.80     1664.80     56.79 o 
  -2   6  11       61.32       84.38     23.54 o 
  -1   6  11       91.89      109.39     20.68 o 
   0   6  11      324.83      306.83     28.63 o 
   1   6  11       18.18       -7.60     15.58 o 
   2   6  11      744.40      644.87     41.12 o 
   3   6  11       65.24       62.94     24.33 o 
   4   6  11     2231.33     1844.61     64.26 o 
   5   6  11       27.61       73.28     33.72 o 
   6   6  11      198.39      230.58     35.58 o 
   7   6  11      512.02      445.35     57.08 o 
   8   6  11      177.77      177.18     44.56 o 
   9   6  11        0.09       54.33     38.11 o 
  10   6  11      318.07      322.98     59.64 o 
  11   6  11       99.42       97.08     51.62 o 
  12   6  11      194.68      167.30     62.57 o 
  13   6  11      342.82      277.23     74.26 o 
  14   6  11        7.83      145.44     99.25 o 
 -21   7  11       40.26      -28.07     76.69 o 
 -20   7  11      295.24      262.48    107.10 o 
 -19   7  11        0.33      -83.97     83.97 o 
 -18   7  11      118.98      103.05     91.98 o 
 -17   7  11       53.39      143.06     95.78 o 
 -16   7  11        3.72       11.48     73.60 o 
 -15   7  11       42.08       68.83     70.11 o 
 -14   7  11      214.05      137.72     61.93 o 
 -13   7  11        0.87       45.91     26.59 o 
 -12   7  11       63.11       93.45     28.02 o 
 -11   7  11      368.40      404.36     42.29 o 
 -10   7  11     2509.20     2473.95     72.14 o 
  -9   7  11       68.51       65.08     20.99 o 
  -8   7  11      335.99      352.72     30.94 o 
  -7   7  11       65.53       55.02     19.28 o 
  -6   7  11       22.08       82.48     31.95 o 
  -5   7  11        8.99       20.68     21.49 o 
  -4   7  11      212.86      154.32     28.08 o 
  -3   7  11        5.79        4.85     21.31 o 
  -2   7  11     1056.94     1095.18     51.75 o 
  -1   7  11       42.99       21.84     22.79 o 
   0   7  11     2223.32     1938.51    115.88 o 
   1   7  11       33.86       81.43     53.84 o 
   2   7  11      278.30      190.38     63.05 o 
   3   7  11      262.43      215.43     46.59 o 
   4   7  11      924.30      805.50     64.23 o 
   5   7  11      328.78      318.27     51.12 o 
   6   7  11      321.73      292.50     67.05 o 
   7   7  11        7.22       45.92     53.25 o 
   8   7  11     1010.83     1028.92    122.54 o 
   9   7  11       54.58       25.68     56.95 o 
  10   7  11        2.26       28.12     69.54 o 
  11   7  11       85.36       69.48     93.71 o 
  12   7  11       58.69      116.80     99.90 o 
  13   7  11       14.38      131.72     99.95 o 
 -20   8  11      276.78      264.48     99.50 o 
 -19   8  11        3.75       35.53     70.94 o 
 -18   8  11      182.95      145.25     89.65 o 
 -17   8  11      492.05      358.34     68.65 o 
 -16   8  11      813.01      954.69    107.11 o 
 -15   8  11      157.87      164.97     63.81 o 
 -14   8  11       56.14       61.15     59.15 o 
 -13   8  11       99.18      158.63     34.16 o 
 -12   8  11        6.88       26.81     28.89 o 
 -11   8  11      299.48      243.61     33.59 o 
 -10   8  11       19.73        6.28     19.13 o 
  -9   8  11      408.52      276.17     35.36 o 
  -8   8  11     1618.79     1681.28    106.38 o 
  -7   8  11       12.94       24.97     29.36 o 
  -6   8  11        1.02       14.82     27.59 o 
  -5   8  11        5.50      174.48     69.06 o 
  -4   8  11      228.31      228.72     49.51 o 
  -3   8  11        5.71       38.92     29.08 o 
  -2   8  11      184.78      167.16     58.53 o 
  -1   8  11     1282.64     1185.61     85.24 o 
   0   8  11       91.64      105.44     37.12 o 
   1   8  11        9.60       72.23     58.85 o 
   2   8  11       26.06       35.93     44.84 o 
   3   8  11      304.78      222.58     64.84 o 
   4   8  11       16.06       -8.78     44.45 o 
   5   8  11       11.51       14.12     50.30 o 
   6   8  11      624.84      481.69     88.51 o 
   7   8  11       64.96       93.78     62.76 o 
   8   8  11      443.51      357.72     87.45 o 
   9   8  11       13.79       89.10     65.78 o 
  10   8  11       20.28       29.21     58.76 o 
  11   8  11      356.68      255.28    127.37 o 
  12   8  11       28.32       45.82     93.37 o 
 -19   9  11       14.40       -0.65     81.77 o 
 -18   9  11       20.95      -19.42    104.26 o 
 -17   9  11       21.31        1.11    100.88 o 
 -16   9  11        5.71        8.80     79.60 o 
 -15   9  11      560.24      363.06    319.29 o 
 -14   9  11       20.48      402.76    233.06 o 
 -13   9  11        0.50       50.00     46.31 o 
 -12   9  11      172.98      209.63     72.65 o 
 -11   9  11     2740.52     2763.75    132.45 o 
 -10   9  11      102.43       63.02     43.04 o 
  -9   9  11       18.60      100.93     44.13 o 
  -8   9  11      273.89      216.96     71.09 o 
  -7   9  11      249.52      309.04     45.22 o 
  -6   9  11      141.71       93.26     36.24 o 
  -5   9  11     1662.57     1733.81     80.78 o 
  -4   9  11        5.74      107.68     48.77 o 
  -3   9  11        4.40        4.91     34.53 o 
  -2   9  11       40.90       63.03     36.60 o 
  -1   9  11     2541.07     2247.35    109.32 o 
   0   9  11       11.50       -7.54     65.75 o 
   1   9  11      410.12      383.01     79.02 o 
   2   9  11        8.91       34.17     76.51 o 
   3   9  11      173.97      284.66     72.92 o 
   4   9  11       16.11       27.69     52.20 o 
   5   9  11       23.22       23.27     56.91 o 
   6   9  11      497.27      496.37     97.30 o 
   7   9  11      371.80      447.18    107.10 o 
   8   9  11      167.72      295.50     83.86 o 
   9   9  11      816.02      851.77    124.16 o 
  10   9  11       32.78      165.54     76.09 o 
 -17  10  11       45.44       90.37    138.54 o 
 -16  10  11      130.82      186.44    110.88 o 
 -15  10  11      143.88      186.72     93.50 o 
 -14  10  11       44.16       61.40     68.10 o 
 -13  10  11      308.51      183.13    138.82 o 
 -12  10  11      180.65      122.25     43.05 o 
 -11  10  11     2264.70     2215.45    229.48 o 
 -10  10  11       12.87      114.13     43.26 o 
  -9  10  11      525.61      615.82     76.51 o 
  -8  10  11      361.65      433.65     99.50 o 
  -7  10  11      930.70      989.35    120.21 o 
  -6  10  11        0.03       22.99     53.47 o 
  -5  10  11      871.69      687.29     73.09 o 
  -4  10  11      248.98      192.27     48.61 o 
  -3  10  11      140.37      251.48    155.07 o 
  -2  10  11        1.44      248.18    179.42 o 
  -1  10  11      112.12      163.52    127.12 o 
   0  10  11      143.11      200.26     62.66 o 
   1  10  11      904.34      994.12    115.99 o 
   2  10  11       46.99      126.81    134.65 o 
   3  10  11        6.95       73.30     54.05 o 
   4  10  11       39.34       92.26     57.22 o 
   5  10  11       48.11       59.48     62.14 o 
   6  10  11      258.38      336.61     85.49 o 
   7  10  11       71.71      126.91     81.26 o 
   8  10  11      280.44      221.41     84.40 o 
   9  10  11        0.79       11.20     63.87 o 
 -15  11  11       68.44      245.52    255.77 o 
 -14  11  11        0.03       93.81    165.91 o 
 -13  11  11      451.99      630.21    226.15 o 
 -12  11  11       22.85      140.31     91.47 o 
 -11  11  11      204.96      147.20     76.34 o 
 -10  11  11       46.09        0.50     55.63 o 
  -9  11  11      169.40      336.55    111.82 o 
  -8  11  11        8.14      101.20    171.35 o 
  -7  11  11       23.75      106.95     97.32 o 
  -6  11  11      315.00      345.63     88.20 o 
  -5  11  11       27.38        5.09     74.97 o 
  -4  11  11      355.31      432.09     93.32 o 
  -3  11  11      190.64      164.14     66.56 o 
  -2  11  11     1017.80      917.11    115.89 o 
  -1  11  11        4.47      138.66     90.03 o 
   0  11  11      460.12      465.64     79.55 o 
   1  11  11      139.43      436.00    236.76 o 
   2  11  11       21.28       28.65     75.76 o 
   3  11  11      108.47      250.75    133.01 o 
   4  11  11        1.66       87.15     95.98 o 
   5  11  11      160.66      389.21    186.15 o 
   6  11  11      481.26      612.18    137.23 o 
 -12  12  11        0.39      176.46    189.68 o 
 -11  12  11       48.83       55.90     87.08 o 
 -10  12  11     2257.41     2365.77    333.57 o 
  -9  12  11       21.17       92.90     87.01 o 
  -8  12  11       58.47      159.07     69.41 o 
  -7  12  11       53.89       74.25    107.94 o 
  -6  12  11      101.48      118.79    165.51 o 
  -5  12  11       33.32       40.29     70.22 o 
  -4  12  11      629.49      462.48    100.65 o 
  -3  12  11       54.26       57.52     67.47 o 
  -2  12  11      519.84      463.75     95.94 o 
  -1  12  11        0.47      129.70    136.45 o 
   0  12  11      746.36      802.08    112.88 o 
   1  12  11      151.71      214.03    149.55 o 
   2  12  11       42.96       98.34     96.04 o 
   3  12  11       42.65      398.92    259.22 o 
   4  12  11      466.59     1651.51    110.86 o 
  -6  13  11      487.25      503.53     96.36 o 
  -5  13  11      206.39      209.99     66.68 o 
  -4  13  11      129.75      289.73    168.91 o 
  -3  13  11       33.78      212.35     96.61 o 
  -2  13  11       88.76      245.68    159.99 o 
 -25   0  12      128.42      119.66    139.47 o 
 -24   0  12       28.54      122.94    142.02 o 
 -23   0  12       22.86       31.69    123.14 o 
 -22   0  12      603.97      508.76    168.86 o 
 -21   0  12        6.29        3.89    103.49 o 
 -20   0  12     1736.39     1809.31    213.26 o 
 -19   0  12      466.91      275.54    131.19 o 
 -18   0  12     1808.50     1607.29    120.26 o 
 -17   0  12      178.87      268.08     57.64 o 
 -16   0  12    10218.33    10884.83    357.97 o 
 -15   0  12      329.97      331.44     63.02 o 
 -14   0  12     2090.93     2248.82    124.87 o 
 -13   0  12      102.62       96.46     39.88 o 
 -12   0  12     1935.94     1871.98    103.61 o 
 -11   0  12      791.19      833.70     75.07 o 
 -10   0  12    28871.75    30385.96    794.50 o 
  -9   0  12       92.88      173.42     29.73 o 
  -8   0  12     4419.39     4491.90    127.83 o 
  -7   0  12      528.11      574.88     34.27 o 
  -6   0  12   142963.58   157144.66   2613.12 o 
  -5   0  12     1070.22     1171.35     40.55 o 
  -4   0  12     4790.10     4766.37     99.33 o 
  -3   0  12      136.89      147.61     17.98 o 
  -2   0  12     1587.24     1515.67     45.74 o 
  -1   0  12        0.85       -0.41     10.42 o 
   0   0  12       12.42       15.73     10.53 o 
   1   0  12      483.59      468.37     32.33 o 
   2   0  12    20070.31    21510.75    389.42 o 
   3   0  12      209.47      158.12     22.49 o 
   4   0  12       81.71       -9.43     20.82 o 
   5   0  12      156.86      202.65     33.55 o 
   6   0  12     4149.32     4495.30    139.60 o 
   7   0  12       91.24       95.19     30.62 o 
   8   0  12     1682.30     1557.14     90.85 o 
   9   0  12      722.99      760.10    103.63 o 
  10   0  12     7097.41     7582.12    297.54 o 
  11   0  12        6.05       41.33     39.81 o 
  12   0  12      817.89      816.92    294.44 o 
  13   0  12        1.55       26.07     93.36 o 
  14   0  12     1464.20     1672.27    261.60 o 
  15   0  12       56.76      357.76    121.11 o 
 -25   1  12       26.89       99.62     87.14 o 
 -24   1  12      312.58      423.34    109.01 o 
 -23   1  12      122.82      271.06    105.23 o 
 -22   1  12        0.15        0.67     76.76 o 
 -21   1  12       21.66       72.59     82.82 o 
 -20   1  12       27.08      -27.46     68.23 o 
 -19   1  12      112.47       58.38     72.64 o 
 -18   1  12      376.84      329.68     39.31 o 
 -17   1  12      480.44      455.82     64.46 o 
 -16   1  12       22.02        1.89     19.13 o 
 -15   1  12      217.83      196.06     35.44 o 
 -14   1  12     4323.88     4334.85    127.49 o 
 -13   1  12     3287.67     3109.80    100.73 o 
 -12   1  12      611.26      655.93     50.40 o 
 -11   1  12       72.64       85.67     15.73 o 
 -10   1  12     3645.28     3869.12     85.88 o 
  -9   1  12      360.65      308.25     20.84 o 
  -8   1  12      510.15      552.24     22.53 o 
  -7   1  12      177.21      205.76     14.56 o 
  -6   1  12     5344.13     5072.25     71.43 o 
  -5   1  12     1655.76     1861.92     34.45 o 
  -4   1  12    13013.65    13484.50    183.95 o 
  -3   1  12     2409.30     2468.93     47.10 o 
  -2   1  12     6300.73     6991.40    104.80 o 
  -1   1  12        0.34        8.98      7.27 o 
   0   1  12     9580.96    10971.63    201.57 o 
   1   1  12      585.81      732.94     29.76 o 
   2   1  12     1606.08     1577.97     40.61 o 
   3   1  12      466.75      523.68     31.28 o 
   4   1  12     3359.03     3584.82     67.71 o 
   5   1  12      913.47     1070.92     62.22 o 
   6   1  12       16.24      -12.15     13.72 o 
   7   1  12     1094.00     1078.29     47.87 o 
   8   1  12       29.46       35.68     19.94 o 
   9   1  12      159.07      185.16     28.64 o 
  10   1  12       42.26       34.25     26.87 o 
  11   1  12     1369.71     1480.84     76.09 o 
  12   1  12        0.74      -13.62     32.37 o 
  13   1  12      112.16      164.08     44.99 o 
  14   1  12      345.08      832.96    171.03 o 
  15   1  12       33.05      558.43    156.09 o 
 -25   2  12      448.38      202.38    133.76 o 
 -24   2  12      169.64      207.04     94.79 o 
 -23   2  12      275.45      287.17    101.69 o 
 -22   2  12       80.66      128.16     84.97 o 
 -21   2  12      812.28     1175.02    151.23 o 
 -20   2  12      423.17      354.99    100.11 o 
 -19   2  12      158.32      181.49     79.29 o 
 -18   2  12       12.59       16.31     42.33 o 
 -17   2  12     3719.87     3595.84    110.16 o 
 -16   2  12      540.30      549.91     47.58 o 
 -15   2  12     2649.69     2709.14    110.74 o 
 -14   2  12      181.93      196.51     36.80 o 
 -13   2  12    21566.07    20720.74    412.16 o 
 -12   2  12        7.09       32.89     20.29 o 
 -11   2  12     1360.47     1635.15     58.90 o 
 -10   2  12      244.40      275.78     24.72 o 
  -9   2  12    10855.29    11295.60    182.46 o 
  -8   2  12       10.04        7.97      9.11 o 
  -7   2  12     4162.98     4564.42     67.91 o 
  -6   2  12      722.84      763.16     22.70 o 
  -5   2  12      261.76      207.00     16.42 o 
  -4   2  12       60.35       64.03     10.86 o 
  -3   2  12     1934.82     1985.96     43.88 o 
  -2   2  12      420.31      434.71     19.54 o 
  -1   2  12     5819.38     5566.27     82.62 o 
   0   2  12        7.57        5.38      8.82 o 
   1   2  12     3000.80     3145.13     94.84 o 
   2   2  12     1351.70     1327.72     30.85 o 
   3   2  12     3450.71     3588.59     59.01 o 
   4   2  12      107.40      169.33     15.88 o 
   5   2  12      448.20      480.22     28.71 o 
   6   2  12      776.63      752.73     39.92 o 
   7   2  12     1170.74     1159.82     48.55 o 
   8   2  12      200.01      159.45     28.14 o 
   9   2  12      185.08      207.36     38.74 o 
  10   2  12      225.73      219.45     42.04 o 
  11   2  12     1067.36     1243.44    122.96 o 
  12   2  12        0.07       -5.51     36.79 o 
  13   2  12        2.11       -5.25     47.51 o 
  14   2  12      402.36      418.92    192.65 o 
  15   2  12      378.99      696.05    195.86 o 
 -24   3  12        0.74      151.53     85.58 o 
 -23   3  12        6.92      165.78    129.11 o 
 -22   3  12     1208.46     1516.34    284.16 o 
 -21   3  12        1.74       69.29     73.86 o 
 -20   3  12      309.48      303.99    111.31 o 
 -19   3  12      195.35      132.73     80.87 o 
 -18   3  12       22.64      -37.31     42.72 o 
 -17   3  12      679.85      698.05     55.86 o 
 -16   3  12      853.63      832.38     58.34 o 
 -15   3  12       63.71       49.79     24.56 o 
 -14   3  12        2.44        2.77     26.37 o 
 -13   3  12     3618.70     3432.08     82.25 o 
 -12   3  12      290.90      313.46     31.52 o 
 -11   3  12      262.90      258.48     27.49 o 
 -10   3  12      282.03      245.41     25.98 o 
  -9   3  12      919.58      899.22     35.75 o 
  -8   3  12      172.16      216.81     18.63 o 
  -7   3  12     3533.38     3684.74     59.11 o 
  -6   3  12     1920.89     1781.72     36.02 o 
  -5   3  12      232.70      323.30     18.05 o 
  -4   3  12      481.03      486.54     25.54 o 
  -3   3  12       50.88       72.59     10.57 o 
  -2   3  12     2186.53     2166.82     43.01 o 
  -1   3  12      318.42      307.80     25.35 o 
   0   3  12        1.06       -0.77      6.86 o 
   1   3  12     1351.98     1527.42     31.81 o 
   2   3  12      280.79      264.41     21.40 o 
   3   3  12      412.43      339.73     22.34 o 
   4   3  12      575.53      528.04     29.49 o 
   5   3  12       31.21       46.01     16.36 o 
   6   3  12        0.83       12.92     17.75 o 
   7   3  12     1318.94     1299.46     56.28 o 
   8   3  12      640.05      571.59     53.74 o 
   9   3  12       46.05       62.44     28.55 o 
  10   3  12        6.54       18.09     74.91 o 
  11   3  12      564.00      834.93    107.26 o 
  12   3  12       61.37       89.20     80.20 o 
  13   3  12       49.00      272.82    151.73 o 
  14   3  12      145.30      147.86    133.39 o 
  15   3  12       30.16     -161.90    161.90 o 
 -24   4  12      363.43      430.66    119.24 o 
 -23   4  12        0.59       11.15     81.74 o 
 -22   4  12      152.18      141.63     93.21 o 
 -21   4  12       23.54      190.44    130.65 o 
 -20   4  12       17.09      -12.76     68.08 o 
 -19   4  12       42.57       95.48     90.07 o 
 -18   4  12       12.30       35.14     48.81 o 
 -17   4  12      170.24       74.38     47.01 o 
 -16   4  12      445.89      543.77     62.42 o 
 -15   4  12      316.98      314.20     37.48 o 
 -14   4  12     1570.51     1630.41     68.82 o 
 -13   4  12       12.94      -16.13     17.58 o 
 -12   4  12      106.67      115.18     23.00 o 
 -11   4  12      463.45      447.78     33.36 o 
 -10   4  12     3897.87     3817.49     84.88 o 
  -9   4  12      154.69      157.95     15.93 o 
  -8   4  12      133.06      109.23     13.80 o 
  -7   4  12      498.82      466.96     21.39 o 
  -6   4  12     4452.41     4122.15     77.83 o 
  -5   4  12      210.48      246.90     17.01 o 
  -4   4  12     1699.37     1613.11     41.01 o 
  -3   4  12       54.16       51.48     14.20 o 
  -2   4  12       10.40       59.19     14.20 o 
  -1   4  12       22.95       38.97     13.41 o 
   0   4  12     2998.00     2970.23    105.47 o 
   1   4  12      411.81      449.55     30.42 o 
   2   4  12     1484.89     1347.15     46.37 o 
   3   4  12       11.81       -7.94     17.36 o 
   4   4  12     3570.87     3585.58    107.78 o 
   5   4  12      446.57      493.56     35.95 o 
   6   4  12      120.50      160.17     26.55 o 
   7   4  12     1514.10     1387.19     77.56 o 
   8   4  12      578.45      585.87     78.10 o 
   9   4  12      135.15      141.71     34.97 o 
  10   4  12      645.82      745.86     59.30 o 
  11   4  12      555.36      415.15     58.70 o 
  12   4  12       77.40      216.54    253.32 o 
  13   4  12       27.32      110.79    107.16 o 
  14   4  12      433.70      472.01    414.50 o 
 -23   5  12        1.42      -13.27     96.71 o 
 -22   5  12      290.81      254.16    106.00 o 
 -21   5  12      195.94      268.55     99.90 o 
 -20   5  12      595.78      726.96    125.84 o 
 -19   5  12       19.65      -16.70    121.61 o 
 -18   5  12     1057.06     1217.44    140.21 o 
 -17   5  12       50.01       26.99     54.14 o 
 -16   5  12     1492.22     1624.74     73.94 o 
 -15   5  12      139.38       81.03     33.00 o 
 -14   5  12      697.44      757.02     47.43 o 
 -13   5  12      225.88      185.18     28.33 o 
 -12   5  12       39.22       24.66     19.85 o 
 -11   5  12        2.90      -16.67     17.17 o 
 -10   5  12       41.45       33.62     18.31 o 
  -9   5  12      187.30      193.84     22.98 o 
  -8   5  12     1664.61     1696.76     37.45 o 
  -7   5  12      148.87      142.39     15.02 o 
  -6   5  12     4309.82     4245.54     65.95 o 
  -5   5  12       13.53       15.45      9.18 o 
  -4   5  12     7528.83     7956.17    111.76 o 
  -3   5  12      330.23      353.44     31.89 o 
  -2   5  12       66.62       20.75     14.18 o 
  -1   5  12      141.52      128.42     19.17 o 
   0   5  12      421.39      467.30     30.34 o 
   1   5  12      102.67      108.14     20.61 o 
   2   5  12     2253.72     2113.88     60.76 o 
   3   5  12      191.64      160.16     23.98 o 
   4   5  12      544.83      587.87     43.36 o 
   5   5  12      157.50      110.37     25.10 o 
   6   5  12        4.10       39.32     20.11 o 
   7   5  12      113.52      134.24     33.63 o 
   8   5  12       59.94       61.44     30.01 o 
   9   5  12       30.28        0.28     27.30 o 
  10   5  12      471.12      456.37     62.34 o 
  11   5  12        1.25      -41.85    106.82 o 
  12   5  12      203.69      125.93     64.35 o 
  13   5  12      411.21      322.62     70.49 o 
  14   5  12      444.33      440.24     80.57 o 
 -23   6  12        0.21      -41.69    113.24 o 
 -22   6  12       72.47      104.00     96.26 o 
 -21   6  12      350.53      290.12    113.66 o 
 -20   6  12      101.55      129.90     92.14 o 
 -19   6  12        3.60      -14.62     78.70 o 
 -18   6  12        0.33      -43.70     74.52 o 
 -17   6  12      598.56      581.06    122.83 o 
 -16   6  12        4.71        9.46     39.62 o 
 -15   6  12      134.56       92.32     32.30 o 
 -14   6  12      102.02       73.52     25.98 o 
 -13   6  12     5087.10     5023.14    115.46 o 
 -12   6  12      315.28      255.76     31.37 o 
 -11   6  12      184.72      114.10     26.00 o 
 -10   6  12        8.35        4.10     16.81 o 
  -9   6  12     1103.74     1089.76     44.04 o 
  -8   6  12      852.94      847.58     36.85 o 
  -7   6  12      880.95      944.01     37.96 o 
  -6   6  12      918.37      914.10     34.66 o 
  -5   6  12      194.54      127.73     17.18 o 
  -4   6  12        9.24       15.59     19.80 o 
  -3   6  12      116.90       88.39     23.22 o 
  -2   6  12      155.89      139.88     26.11 o 
  -1   6  12     1203.76     1155.26     46.15 o 
   0   6  12      674.47      602.33     38.20 o 
   1   6  12      280.51      235.05     28.20 o 
   2   6  12      737.10      701.50     44.85 o 
   3   6  12     1401.84     1229.59     54.28 o 
   4   6  12        0.00       19.75     20.95 o 
   5   6  12      558.16      536.97     49.29 o 
   6   6  12     1252.70     1261.77     68.75 o 
   7   6  12      769.25      769.54     73.69 o 
   8   6  12       70.65      105.21     42.20 o 
   9   6  12      763.42      937.33    116.85 o 
  10   6  12      127.01      205.46     54.04 o 
  11   6  12     1258.37     1292.49    156.57 o 
  12   6  12       47.39      103.87     55.88 o 
  13   6  12       58.38       18.10     54.61 o 
 -22   7  12        2.59      -78.48     92.08 o 
 -21   7  12        0.51       -4.18     93.93 o 
 -20   7  12        6.84      -81.98     81.98 o 
 -19   7  12      144.76       95.26     93.27 o 
 -18   7  12       30.58      -45.53     76.06 o 
 -17   7  12      693.76      879.99    133.06 o 
 -16   7  12        1.26       17.21     65.23 o 
 -15   7  12      624.28      527.07     70.83 o 
 -14   7  12       52.94       30.25     28.28 o 
 -13   7  12    11596.08    11139.78    209.05 o 
 -12   7  12       13.76       46.99     25.26 o 
 -11   7  12      159.47      236.70     31.30 o 
 -10   7  12      139.57      140.75     26.89 o 
  -9   7  12      788.53      817.31     44.11 o 
  -8   7  12       23.15       46.11     30.33 o 
  -7   7  12      626.36      683.87     38.26 o 
  -6   7  12        5.41       17.14     20.93 o 
  -5   7  12        5.69        5.22     20.47 o 
  -4   7  12       37.99       55.60     22.88 o 
  -3   7  12       16.64       38.85     22.36 o 
  -2   7  12        0.53        2.35     24.44 o 
  -1   7  12      177.61      162.41     31.65 o 
   0   7  12       10.01       35.73     26.97 o 
   1   7  12       50.05       72.02     30.07 o 
   2   7  12        5.66      103.49     67.58 o 
   3   7  12     1578.39     1756.74     97.66 o 
   4   7  12      240.75      258.48     43.78 o 
   5   7  12      269.91      348.18     59.73 o 
   6   7  12      243.56      258.78     46.19 o 
   7   7  12     1384.60     1498.07     96.11 o 
   8   7  12       46.61       12.69     52.98 o 
   9   7  12     2605.04     2772.95    366.75 o 
  10   7  12       59.12      119.08     66.35 o 
  11   7  12     1173.84      874.96    191.19 o 
  12   7  12       39.75      174.73    110.08 o 
 -21   8  12        2.10      -26.24     77.72 o 
 -20   8  12     1096.48     1031.88    128.17 o 
 -19   8  12      108.22       54.21     74.75 o 
 -18   8  12      238.99      245.41     84.45 o 
 -17   8  12       92.45      -10.34     60.69 o 
 -16   8  12      901.89      969.39    108.82 o 
 -15   8  12      531.71      529.12     87.41 o 
 -14   8  12      168.33       93.20     49.57 o 
 -13   8  12       10.39       24.14     27.99 o 
 -12   8  12      216.20      151.48     37.33 o 
 -11   8  12       20.41       16.56     27.07 o 
 -10   8  12      762.07      641.86     49.09 o 
  -9   8  12      474.60      320.78     37.74 o 
  -8   8  12      136.09      127.88     30.15 o 
  -7   8  12     1484.83     1400.05     74.69 o 
  -6   8  12      124.74       99.86     33.86 o 
  -5   8  12       10.30       41.13     28.46 o 
  -4   8  12      790.01      696.97     70.68 o 
  -3   8  12       21.23       -2.58     37.73 o 
  -2   8  12       60.75       78.65     39.02 o 
  -1   8  12       71.88      136.23     39.92 o 
   0   8  12      503.92      530.45     62.02 o 
   1   8  12       41.49      107.93     54.32 o 
   2   8  12      133.60       83.73     53.06 o 
   3   8  12       27.42       84.87     56.16 o 
   4   8  12      235.84      181.34     65.40 o 
   5   8  12       70.55       81.73     57.21 o 
   6   8  12        5.40       21.01     54.78 o 
   7   8  12       32.48       54.53     70.06 o 
   8   8  12       12.01       20.66     81.15 o 
   9   8  12      277.64      258.43     78.41 o 
  10   8  12      330.33      216.89    114.46 o 
  11   8  12       41.52       91.04    100.78 o 
 -19   9  12        2.72        9.91     79.26 o 
 -18   9  12      500.41      134.70    228.14 o 
 -17   9  12       13.64      -64.38     64.38 o 
 -16   9  12        0.36       19.67     73.25 o 
 -15   9  12       32.46      142.15     83.50 o 
 -14   9  12      702.35      553.71    107.52 o 
 -13   9  12      123.28      116.52     50.01 o 
 -12   9  12      622.25      681.48     80.08 o 
 -11   9  12      112.94       95.14     81.46 o 
 -10   9  12      632.10      572.77     71.21 o 
  -9   9  12        9.73        8.93     33.33 o 
  -8   9  12      691.38      667.55     72.85 o 
  -7   9  12       90.70       92.73     65.01 o 
  -6   9  12     1016.86     1034.50     85.68 o 
  -5   9  12        1.66      -32.96     33.14 o 
  -4   9  12     2029.20     1967.96    104.74 o 
  -3   9  12        5.35       33.76     35.65 o 
  -2   9  12      481.00      592.00     67.45 o 
  -1   9  12        0.06       79.17     58.83 o 
   0   9  12      414.56      349.21     75.94 o 
   1   9  12       75.44       42.70     54.02 o 
   2   9  12     1055.66     1171.14    127.82 o 
   3   9  12      199.95      221.53     82.77 o 
   4   9  12       41.26       49.65     59.56 o 
   5   9  12       76.30      157.73     66.48 o 
   6   9  12       35.64       16.87     61.38 o 
   7   9  12      661.69      497.51     99.25 o 
   8   9  12      151.86      211.66     76.19 o 
   9   9  12      226.05      264.07     84.65 o 
  10   9  12       26.71      110.55     82.01 o 
 -17  10  12        6.76      119.75     87.48 o 
 -16  10  12     1331.91     1572.13    710.68 o 
 -15  10  12       29.97       13.51    112.69 o 
 -14  10  12      521.04      441.04    299.39 o 
 -13  10  12      400.16      476.48    134.91 o 
 -12  10  12      330.21      207.86     59.24 o 
 -11  10  12      285.79      424.32     70.06 o 
 -10  10  12       14.08      -41.33     54.06 o 
  -9  10  12      429.95      404.00     88.41 o 
  -8  10  12     1937.63     1762.51    158.77 o 
  -7  10  12      108.73      162.74     63.21 o 
  -6  10  12      104.64      172.71     48.29 o 
  -5  10  12       20.75       41.65     83.47 o 
  -4  10  12      340.87      375.65    116.76 o 
  -3  10  12        8.09       80.71     67.25 o 
  -2  10  12       17.20       29.71     81.05 o 
  -1  10  12      138.66      210.50     84.49 o 
   0  10  12      483.90      513.13    158.70 o 
   1  10  12      121.00       99.31     58.19 o 
   2  10  12       52.43       57.41     73.24 o 
   3  10  12      236.07      158.75     68.39 o 
   4  10  12      316.11      226.58     73.12 o 
   5  10  12       73.73       80.00     67.05 o 
   6  10  12       36.24       95.87     70.27 o 
   7  10  12       31.40       94.76    112.66 o 
   8  10  12       49.84      133.85     64.65 o 
 -15  11  12      781.35      711.62    235.72 o 
 -14  11  12        1.72        8.77    171.61 o 
 -13  11  12     2360.02      765.66    185.56 o 
 -12  11  12        6.34      -31.32     51.79 o 
 -11  11  12      330.59      216.95     75.69 o 
 -10  11  12      186.92      165.88     80.48 o 
  -9  11  12     3326.62     3153.57    264.27 o 
  -8  11  12       16.84      -27.74     59.81 o 
  -7  11  12      106.53      125.32     74.32 o 
  -6  11  12      385.86      309.28     86.33 o 
  -5  11  12       79.67      118.54     62.10 o 
  -4  11  12       11.92       89.80     73.77 o 
  -3  11  12      223.34      183.56     66.33 o 
  -2  11  12       30.14       86.71    106.66 o 
  -1  11  12      192.39      378.05    133.56 o 
   0  11  12        1.26      175.96    136.81 o 
   1  11  12      123.24      260.12     72.99 o 
   2  11  12       30.34       59.81     69.39 o 
   3  11  12     1954.03     2129.54    157.07 o 
   4  11  12      162.47      237.92     68.75 o 
   5  11  12      155.88      209.10     77.50 o 
   6  11  12      142.06      288.26    188.77 o 
 -12  12  12      136.68      213.27    104.20 o 
 -11  12  12      576.15      609.67    125.81 o 
 -10  12  12       19.57      100.29     63.77 o 
  -9  12  12       15.50       86.96    100.78 o 
  -8  12  12       53.81       71.58     75.90 o 
  -7  12  12       67.51       17.07    139.77 o 
  -6  12  12       69.57      230.07     81.22 o 
  -5  12  12       50.81      196.56     77.63 o 
  -4  12  12      208.13      252.28    116.30 o 
  -3  12  12        5.36      116.06     82.86 o 
  -2  12  12        6.50      185.26    134.20 o 
  -1  12  12       31.98      108.36     81.29 o 
   0  12  12      180.16      123.28     98.51 o 
   1  12  12        2.02      -31.33     74.87 o 
   3  12  12       16.18       51.42     87.59 o 
  -6  13  12     1034.79     1111.69    206.42 o 
  -5  13  12        2.21       10.07     61.96 o 
  -4  13  12      373.48      578.07    101.40 o 
 -25   1  13       36.26       10.97     84.65 o 
 -24   1  13        0.08       28.48     84.30 o 
 -23   1  13        5.01      -23.36     73.74 o 
 -22   1  13       17.15      -28.42     73.88 o 
 -21   1  13        6.27      -66.62     71.12 o 
 -20   1  13      304.29      262.62    158.06 o 
 -19   1  13      800.83      795.99    121.22 o 
 -18   1  13      243.90      228.15     45.02 o 
 -17   1  13      647.77      480.81     98.81 o 
 -16   1  13       80.69       94.15     32.77 o 
 -15   1  13     1569.30     1528.96     75.81 o 
 -14   1  13     1058.55     1130.71     64.64 o 
 -13   1  13     3147.21     3259.81    103.47 o 
 -12   1  13      161.34      166.96     30.31 o 
 -11   1  13      460.33      390.88     26.56 o 
 -10   1  13      623.74      724.80     42.43 o 
  -9   1  13      613.35      679.40     27.35 o 
  -8   1  13      148.16      261.95     16.83 o 
  -7   1  13       49.11       74.73     11.02 o 
  -6   1  13     2554.20     2420.48     42.19 o 
  -5   1  13     5882.42     6294.49     89.98 o 
  -4   1  13     1376.77     1667.17     37.70 o 
  -3   1  13     5737.71     5996.67     92.90 o 
  -2   1  13        8.82       11.13      9.68 o 
  -1   1  13     2027.75     1971.81     39.49 o 
   0   1  13      493.33      703.80     23.84 o 
   1   1  13     5088.89     4863.86     78.82 o 
   2   1  13     1832.50     1806.52     44.94 o 
   3   1  13       65.94       90.64     17.35 o 
   4   1  13      893.65      846.73     41.26 o 
   5   1  13      914.94      870.96     47.20 o 
   6   1  13        9.72       27.53     17.82 o 
   7   1  13      230.08      187.16     25.68 o 
   8   1  13      911.36      882.13     50.92 o 
   9   1  13     1054.77     1054.88     92.00 o 
  10   1  13       69.88       93.63     36.51 o 
  11   1  13       93.67      144.69     64.86 o 
  12   1  13      405.68      891.34    113.71 o 
  13   1  13     1531.75     1277.88    127.79 o 
  14   1  13       11.82      317.12    136.20 o 
  15   1  13       30.38      755.02    143.76 o 
 -25   2  13       13.40       43.44     68.60 o 
 -24   2  13     2130.35     2246.68    182.05 o 
 -23   2  13      182.92      155.16     93.79 o 
 -22   2  13       35.26       -9.41     79.95 o 
 -21   2  13       76.19       84.07     76.70 o 
 -20   2  13      611.35      542.23    108.18 o 
 -19   2  13       57.26       72.62     72.27 o 
 -18   2  13      137.00      148.88     51.39 o 
 -17   2  13        3.83        6.79     18.81 o 
 -16   2  13       59.14       77.55     32.69 o 
 -15   2  13      216.43      155.31     37.32 o 
 -14   2  13      452.10      449.53     80.43 o 
 -13   2  13      445.02      443.50     39.63 o 
 -12   2  13     2390.50     2546.31     70.32 o 
 -11   2  13       17.04       16.82     13.92 o 
 -10   2  13     3091.54     3089.82     76.53 o 
  -9   2  13       28.92       38.40     11.24 o 
  -8   2  13        6.87        2.57      9.16 o 
  -7   2  13      130.54      155.31     13.67 o 
  -6   2  13     1450.61     1653.53     33.87 o 
  -5   2  13       73.05       71.84     11.15 o 
  -4   2  13    16423.90    18762.29    235.11 o 
  -3   2  13      221.84      251.82     16.42 o 
  -2   2  13      940.24     1093.84     30.17 o 
  -1   2  13        1.40       -3.10      8.55 o 
   0   2  13     2160.80     2314.39     44.61 o 
   1   2  13      306.27      364.63     19.96 o 
   2   2  13     4024.60     4458.45     67.59 o 
   3   2  13      163.39      172.09     16.55 o 
   4   2  13      920.00     1014.01     40.52 o 
   5   2  13      302.34      379.20     27.73 o 
   6   2  13      617.51      705.32     41.31 o 
   7   2  13      854.06      926.64     88.18 o 
   8   2  13     1307.58     1409.31     81.72 o 
   9   2  13       58.08       32.27     27.09 o 
  10   2  13       24.13       64.59     32.82 o 
  11   2  13      189.18      151.21     45.50 o 
  12   2  13      266.16      268.52    121.52 o 
  13   2  13        7.76       18.78     63.47 o 
  14   2  13      113.82      330.39    187.04 o 
  15   2  13       30.48      237.40    139.07 o 
 -25   3  13        0.17       54.34    114.13 o 
 -24   3  13       86.72      151.84     85.67 o 
 -23   3  13      745.91      862.22    135.90 o 
 -22   3  13      980.92      995.18    144.67 o 
 -21   3  13      412.00      511.34    109.42 o 
 -20   3  13        7.44        3.86     69.39 o 
 -19   3  13        4.93      -47.32     60.23 o 
 -18   3  13      266.03      286.25     62.09 o 
 -17   3  13      138.87      121.41     27.99 o 
 -16   3  13        9.33        5.13     22.99 o 
 -15   3  13       38.88        2.75     19.54 o 
 -14   3  13      369.33      331.37     32.92 o 
 -13   3  13      613.83      601.66     41.27 o 
 -12   3  13     4221.99     4292.77    102.51 o 
 -11   3  13      248.41      253.07     27.52 o 
 -10   3  13      699.06      775.70     44.94 o 
  -9   3  13      687.20      770.14     31.36 o 
  -8   3  13     6348.04     6341.37     96.14 o 
  -7   3  13     1462.20     1446.73     35.24 o 
  -6   3  13     2385.41     2145.18     42.48 o 
  -5   3  13       28.90       17.43     10.80 o 
  -4   3  13     1848.24     1939.64     41.68 o 
  -3   3  13      165.90      214.94     17.22 o 
  -2   3  13      423.39      535.37     25.38 o 
  -1   3  13        1.80       14.82      8.39 o 
   0   3  13     3550.10     3623.58     60.21 o 
   1   3  13       48.37       70.38     11.27 o 
   2   3  13     2266.68     2190.81     44.69 o 
   3   3  13      835.98      847.15     37.97 o 
   4   3  13     2588.22     2580.07     62.92 o 
   5   3  13      120.27      123.05     27.57 o 
   6   3  13     1077.04     1033.81     49.49 o 
   7   3  13      683.60      674.14     63.70 o 
   8   3  13     2127.86     2211.87     92.01 o 
   9   3  13      138.49      171.78     43.22 o 
  10   3  13      417.02      316.15     89.34 o 
  11   3  13      168.05      194.23     47.08 o 
  12   3  13      927.71      971.51    142.55 o 
  13   3  13       51.30       42.85     69.69 o 
  14   3  13      407.54      188.06     80.84 o 
 -24   4  13      328.43      252.18    110.64 o 
 -23   4  13       66.90      142.30    180.98 o 
 -22   4  13      206.06      277.08     98.33 o 
 -21   4  13       12.80       60.94     74.70 o 
 -20   4  13        2.17       34.70     70.03 o 
 -19   4  13      789.48      756.90    115.31 o 
 -18   4  13      342.97      286.54     63.05 o 
 -17   4  13      279.73      254.03     56.33 o 
 -16   4  13        2.19      -18.61     18.61 o 
 -15   4  13       99.32      122.76     30.72 o 
 -14   4  13     2382.76     2178.74     67.67 o 
 -13   4  13       21.70       49.97     20.11 o 
 -12   4  13      324.46      306.37     29.26 o 
 -11   4  13        3.33       12.64     15.54 o 
 -10   4  13      197.09      161.49     20.15 o 
  -9   4  13     5207.19     5588.17     90.86 o 
  -8   4  13     1048.14      993.13     32.07 o 
  -7   4  13     2706.59     2836.20     53.13 o 
  -6   4  13     1292.35     1224.18     33.25 o 
  -5   4  13     4813.75     5529.86     83.43 o 
  -4   4  13      329.57      325.00     17.35 o 
  -3   4  13      525.71      551.15     32.52 o 
  -2   4  13        5.97      -12.75     12.75 o 
  -1   4  13      995.80     1088.91     64.02 o 
   0   4  13      541.74      531.99     31.36 o 
   1   4  13      852.99      961.27     47.46 o 
   2   4  13      473.75      476.35     33.05 o 
   3   4  13     1126.85     1060.07     57.29 o 
   4   4  13      453.21      463.89     39.51 o 
   5   4  13       68.64       66.22     21.28 o 
   6   4  13      104.80       98.55     23.27 o 
   7   4  13      487.51      540.55     49.00 o 
   8   4  13       91.06       70.36     31.22 o 
   9   4  13       22.67       51.86     31.32 o 
  10   4  13       53.41       63.37     34.43 o 
  11   4  13      291.72      355.25     48.31 o 
  12   4  13       12.10       20.56     41.03 o 
  13   4  13      296.81      386.08     75.97 o 
  14   4  13       30.80       96.56     65.47 o 
 -23   5  13      648.93      829.05    143.68 o 
 -22   5  13       42.18       42.06     86.43 o 
 -21   5  13       40.65      103.87    207.20 o 
 -20   5  13       36.22       63.04    112.14 o 
 -19   5  13      655.84      749.79    121.08 o 
 -18   5  13      142.72      289.12     96.78 o 
 -17   5  13       25.99       29.50     51.20 o 
 -16   5  13       86.74       24.64     27.43 o 
 -15   5  13        4.49       12.14     24.92 o 
 -14   5  13      214.71      214.50     29.72 o 
 -13   5  13     3026.34     3026.36    104.02 o 
 -12   5  13       16.98        2.25     17.66 o 
 -11   5  13     2925.41     2804.66     65.66 o 
 -10   5  13      171.74      159.15     19.62 o 
  -9   5  13      189.59      192.30     19.62 o 
  -8   5  13        0.06       10.01     10.84 o 
  -7   5  13     1363.34     1452.63     34.98 o 
  -6   5  13      939.42      926.61     27.26 o 
  -5   5  13     2762.42     2732.58     73.15 o 
  -4   5  13       13.75        9.89     11.86 o 
  -3   5  13     3088.80     2920.43     65.04 o 
  -2   5  13      414.12      438.24     32.75 o 
  -1   5  13     7968.51     7909.27    138.03 o 
   0   5  13      838.31      974.28    101.98 o 
   1   5  13     4352.96     4201.19    116.11 o 
   2   5  13       66.86      105.80     22.91 o 
   3   5  13     1589.54     1558.35     59.88 o 
   4   5  13      432.79      432.17     37.74 o 
   5   5  13     4268.88     4285.56    120.38 o 
   6   5  13       70.78      103.23     30.85 o 
   7   5  13      691.16      664.55     80.72 o 
   8   5  13       73.62       44.82     31.12 o 
   9   5  13     1687.27     1628.42     84.50 o 
  10   5  13       66.43       45.80     39.95 o 
  11   5  13       13.29      111.07     50.35 o 
  12   5  13      328.41      361.97     76.51 o 
  13   5  13        0.13      113.00     76.14 o 
 -23   6  13        0.12      -89.19     89.19 o 
 -22   6  13       84.27        8.46    114.19 o 
 -21   6  13        3.74      -27.84     81.78 o 
 -20   6  13       47.75       44.45     81.05 o 
 -19   6  13       14.82        2.15     76.16 o 
 -18   6  13       23.32      -44.52     67.66 o 
 -17   6  13      304.94      276.44     57.41 o 
 -16   6  13        6.27       10.76     45.63 o 
 -15   6  13      521.39      491.09     48.86 o 
 -14   6  13        0.06       20.54     23.29 o 
 -13   6  13     1749.62     1662.17     62.95 o 
 -12   6  13      896.71      948.20     50.10 o 
 -11   6  13      133.68      123.61     21.44 o 
 -10   6  13       34.18       28.41     17.10 o 
  -9   6  13      430.27      409.69     30.36 o 
  -8   6  13     1410.86     1428.51     41.88 o 
  -7   6  13      131.29      106.12     18.43 o 
  -6   6  13      827.86      831.87     37.35 o 
  -5   6  13      285.88      310.42     24.81 o 
  -4   6  13       60.30      123.62     23.96 o 
  -3   6  13     2626.48     2424.30     70.93 o 
  -2   6  13      792.45      696.32     63.43 o 
  -1   6  13       10.86       23.60     17.31 o 
   0   6  13     1416.27     1330.47     57.35 o 
   1   6  13      111.89       94.73     21.82 o 
   2   6  13       19.45       53.31     35.14 o 
   3   6  13      212.24      197.03     57.30 o 
   4   6  13      802.94      758.77     57.13 o 
   5   6  13      543.52      461.03     47.07 o 
   6   6  13       41.83       55.87     28.77 o 
   7   6  13      114.86      127.23     42.14 o 
   8   6  13      114.72       66.70     41.62 o 
   9   6  13        8.84       14.17     38.92 o 
  10   6  13       36.00       32.68     43.87 o 
  11   6  13      178.63      149.76     62.04 o 
  12   6  13       23.01       45.46     54.22 o 
  13   6  13        7.46      -26.69     59.24 o 
 -22   7  13      175.75      279.77    115.40 o 
 -21   7  13        9.32      -46.75     84.32 o 
 -20   7  13      226.53      176.01    103.25 o 
 -19   7  13        1.89      -71.54     87.69 o 
 -18   7  13        1.13        8.48     74.17 o 
 -17   7  13       31.32      -16.07     72.70 o 
 -16   7  13      229.56      501.70     95.28 o 
 -15   7  13       12.47       47.31     39.10 o 
 -14   7  13       22.38      -24.49     26.05 o 
 -13   7  13        3.77       10.37     25.45 o 
 -12   7  13     8685.45     8979.98    178.38 o 
 -11   7  13      102.87      119.32     28.21 o 
 -10   7  13      292.20      248.96     29.39 o 
  -9   7  13       11.16       22.85     17.64 o 
  -8   7  13     3852.68     4058.70     92.51 o 
  -7   7  13        5.15       -0.05     22.17 o 
  -6   7  13      129.92      174.87     30.04 o 
  -5   7  13       43.30      146.50    104.02 o 
  -4   7  13      300.22      318.25     67.49 o 
  -3   7  13        1.45       65.39     42.51 o 
  -2   7  13      203.56      117.25     36.89 o 
  -1   7  13      105.50       76.70     26.99 o 
   0   7  13     1710.24     1775.66    110.46 o 
   1   7  13      172.85      161.04     36.94 o 
   2   7  13        8.87      -35.16     43.46 o 
   3   7  13       64.96       97.39     34.18 o 
   4   7  13     1209.80     1162.80     79.72 o 
   5   7  13      207.15      293.27     47.43 o 
   6   7  13       22.17       45.90     32.44 o 
   7   7  13      163.89      217.91     50.23 o 
   8   7  13       42.12       18.71     37.49 o 
   9   7  13        5.76       43.94     64.66 o 
  10   7  13        0.54       85.98     64.31 o 
  11   7  13      160.94      264.20    129.12 o 
  12   7  13      108.59      345.37    131.26 o 
 -21   8  13      441.99      393.21    131.14 o 
 -20   8  13       88.89      147.98     83.60 o 
 -19   8  13      189.45      113.33     78.35 o 
 -18   8  13      234.80      206.75     77.89 o 
 -17   8  13        1.74      -16.93     59.40 o 
 -16   8  13       96.85      144.33     64.13 o 
 -15   8  13        9.81      -37.20     64.63 o 
 -14   8  13      303.56      335.06     48.14 o 
 -13   8  13       67.20       79.75     26.43 o 
 -12   8  13     1749.56     1611.51     69.42 o 
 -11   8  13      265.88      310.97     38.77 o 
 -10   8  13        2.70        3.35     24.11 o 
  -9   8  13      107.32      117.31     28.57 o 
  -8   8  13      873.14      779.07     52.98 o 
  -7   8  13      151.31      175.20     38.84 o 
  -6   8  13     1347.22     1302.01     86.19 o 
  -5   8  13       37.31       50.05     39.18 o 
  -4   8  13       87.03       94.49     48.10 o 
  -3   8  13      138.55      143.83     48.05 o 
  -2   8  13        4.40       51.89     39.98 o 
  -1   8  13     1062.68     1079.84     86.25 o 
   0   8  13        1.05       47.90     51.93 o 
   1   8  13       30.80      127.66     55.64 o 
   2   8  13     1018.36     1151.75    122.26 o 
   3   8  13        5.70      -25.92     44.80 o 
   4   8  13       61.62       63.08     53.48 o 
   5   8  13       16.20      104.54     60.12 o 
   6   8  13      304.27      257.42     81.26 o 
   7   8  13       36.25       44.45     58.80 o 
   8   8  13       96.56      122.24     68.55 o 
   9   8  13       12.34       -3.34     65.01 o 
  10   8  13       88.91      112.71    108.72 o 
 -19   9  13      922.59     1037.80    162.30 o 
 -18   9  13       11.31       65.12     93.27 o 
 -17   9  13      551.86      551.83    115.96 o 
 -16   9  13      127.86      125.53     74.77 o 
 -15   9  13      671.71      912.13    128.99 o 
 -14   9  13      128.27      123.01     49.82 o 
 -13   9  13      440.25      447.41     82.03 o 
 -12   9  13       47.05        7.73     43.26 o 
 -11   9  13        4.03        6.82     35.86 o 
 -10   9  13      170.50      313.43     66.80 o 
  -9   9  13       16.74       19.37     54.61 o 
  -8   9  13        0.82       20.06     39.04 o 
  -7   9  13       49.18       29.91     57.47 o 
  -6   9  13        2.67      -34.49     34.83 o 
  -5   9  13      985.56      861.59     82.65 o 
  -4   9  13       51.89       91.16     41.47 o 
  -3   9  13      415.85      415.75     58.15 o 
  -2   9  13        0.18       65.65     51.18 o 
  -1   9  13       32.46       85.74     61.74 o 
   0   9  13      264.48      312.53     74.09 o 
   1   9  13     1243.86     1195.44    133.30 o 
   2   9  13        0.15       -6.36     50.19 o 
   3   9  13      153.45      146.94     66.83 o 
   4   9  13       39.51       52.17     54.74 o 
   5   9  13     1146.43     1274.60    137.15 o 
   6   9  13       53.90      130.48     77.86 o 
   7   9  13       52.81      107.46     68.55 o 
   8   9  13       38.58       25.96     62.88 o 
   9   9  13       12.48       87.32     68.26 o 
 -18  10  13       88.05       34.76    185.61 o 
 -17  10  13       10.09       49.06     78.16 o 
 -16  10  13      105.60      241.98     92.86 o 
 -15  10  13        2.55      111.66    106.54 o 
 -14  10  13      475.97      499.77    102.37 o 
 -13  10  13        2.26       92.32     71.48 o 
 -12  10  13        3.83       36.76     60.91 o 
 -11  10  13       26.12        0.67     58.95 o 
 -10  10  13       37.75       21.97     56.71 o 
  -9  10  13      757.12      892.89    109.66 o 
  -8  10  13      155.77      194.25     69.12 o 
  -7  10  13      612.99      534.74     87.51 o 
  -6  10  13        5.72       69.81     45.64 o 
  -5  10  13      140.21      130.54     95.65 o 
  -4  10  13       39.38       58.19     51.40 o 
  -3  10  13      756.93      632.02     95.63 o 
  -2  10  13        2.19       64.54     76.28 o 
  -1  10  13        3.07       80.72    120.69 o 
   0  10  13       42.23       23.86     61.59 o 
   1  10  13     2289.31     2372.48    209.90 o 
   2  10  13      106.25       97.88     66.27 o 
   3  10  13      268.42      330.32     86.23 o 
   4  10  13      175.72      213.28     80.07 o 
   5  10  13     1333.67     1526.95    153.75 o 
   6  10  13       74.72       45.95    121.39 o 
   7  10  13      587.69      580.55    101.82 o 
 -15  11  13       98.87       64.44    100.83 o 
 -14  11  13       52.02      -27.35    101.69 o 
 -13  11  13      179.32      251.25     89.85 o 
 -12  11  13        2.46       87.26     74.44 o 
 -11  11  13        1.27      -23.95     63.48 o 
 -10  11  13      819.71      934.25    143.90 o 
  -9  11  13      205.61      108.20     68.75 o 
  -8  11  13       30.01       82.32     69.30 o 
  -7  11  13      137.08      170.70     72.97 o 
  -6  11  13      906.01      802.54    113.98 o 
  -5  11  13       81.04      115.50     95.17 o 
  -4  11  13     1102.31      953.26    118.11 o 
  -3  11  13       33.70      225.25     63.52 o 
  -2  11  13      978.52     1035.26    120.86 o 
  -1  11  13       51.55      137.98    134.88 o 
   0  11  13      113.99      265.97     63.30 o 
   1  11  13        0.10      129.86    163.89 o 
   2  11  13      339.73      329.99    126.00 o 
   3  11  13      108.68      158.84     76.01 o 
   4  11  13        4.50      150.92     75.39 o 
   5  11  13      136.99      178.52    102.71 o 
 -12  12  13      445.21      497.43    367.22 o 
 -11  12  13      101.56       81.09     81.32 o 
 -10  12  13        9.32       40.88     74.38 o 
  -9  12  13       15.58      145.28     78.40 o 
  -8  12  13      121.86       29.76     78.56 o 
  -7  12  13        2.87      162.56    131.21 o 
  -6  12  13      609.88      540.85    106.97 o 
  -5  12  13       32.88      227.41    209.16 o 
  -4  12  13      525.62      638.15    115.64 o 
  -3  12  13      215.77      247.26     84.15 o 
  -2  12  13      245.02      427.40    291.31 o 
  -1  12  13        2.50        5.55     85.31 o 
   1  12  13      145.38      364.59    225.35 o 
   2  12  13        2.85      358.66    204.39 o 
 -25   0  14      209.72      200.27    157.77 o 
 -24   0  14       66.65      191.10    137.67 o 
 -23   0  14      920.20     1028.40    227.61 o 
 -22   0  14     2067.87     2025.82    280.54 o 
 -21   0  14      271.50      291.79    135.61 o 
 -20   0  14      722.68      453.94    140.37 o 
 -19   0  14      822.09      697.59    154.55 o 
 -18   0  14      146.64      109.90     46.15 o 
 -17   0  14      344.91      431.77     71.76 o 
 -16   0  14      320.84      588.75     77.08 o 
 -15   0  14      223.69      337.88     61.62 o 
 -14   0  14      116.19      127.99     44.49 o 
 -13   0  14      199.34      197.81     50.52 o 
 -12   0  14     6042.44     6425.87    221.12 o 
 -11   0  14      348.23      353.09     61.83 o 
 -10   0  14     2006.42     1851.80     64.42 o 
  -9   0  14        2.66      -15.75     15.75 o 
  -8   0  14    26052.55    27864.41    490.64 o 
  -7   0  14       52.95       99.36     19.46 o 
  -6   0  14     2298.29     2802.68     71.17 o 
  -5   0  14       36.14       50.23     15.49 o 
  -4   0  14     1422.08     1222.62     42.26 o 
  -3   0  14      404.94      463.62     29.10 o 
  -2   0  14       38.81       10.74     11.95 o 
  -1   0  14       68.48       63.60     15.72 o 
   0   0  14       94.54      154.54     20.20 o 
   1   0  14      576.95      693.69     37.47 o 
   2   0  14     3802.52     3820.59    114.51 o 
   3   0  14      214.86      242.96     41.81 o 
   4   0  14     3416.41     3213.28    109.50 o 
   5   0  14       13.59        4.44     25.44 o 
   6   0  14     1432.29     1589.03     80.22 o 
   7   0  14      165.20      120.11     35.34 o 
   8   0  14     1470.85     1660.45     89.44 o 
   9   0  14      920.30      950.62    197.62 o 
  10   0  14     2029.76     1929.72    196.21 o 
  11   0  14      202.41      154.20    105.32 o 
  12   0  14      165.78      156.14     63.10 o 
  13   0  14      248.83      158.21     84.59 o 
  14   0  14      113.27      145.33     77.72 o 
 -25   1  14       29.93      -30.19     88.35 o 
 -24   1  14      249.54      202.51    101.95 o 
 -23   1  14      625.14      544.10    193.45 o 
 -22   1  14        0.19      -55.32     74.15 o 
 -21   1  14        5.99       64.56     74.14 o 
 -20   1  14      829.73      967.94    133.91 o 
 -19   1  14      397.89      391.57     91.81 o 
 -18   1  14     1126.74     1118.20     75.10 o 
 -17   1  14      739.46      696.93     63.57 o 
 -16   1  14      201.11      190.93     40.88 o 
 -15   1  14      215.03      227.03     49.18 o 
 -14   1  14      386.78      448.65     47.17 o 
 -13   1  14      201.08      248.91     41.55 o 
 -12   1  14      176.04      175.36     20.60 o 
 -11   1  14       28.57       55.48     16.03 o 
 -10   1  14      238.72      210.06     22.40 o 
  -9   1  14      287.72      367.92     21.52 o 
  -8   1  14      101.86       52.00     11.43 o 
  -7   1  14     1182.54     1202.95     29.73 o 
  -6   1  14     1514.11     1572.07     33.24 o 
  -5   1  14     2700.52     2510.98     45.74 o 
  -4   1  14     2304.24     2372.84     48.19 o 
  -3   1  14       10.79        3.36      9.67 o 
  -2   1  14     1650.14     1726.81     36.39 o 
  -1   1  14      126.33       50.26      9.98 o 
   0   1  14      792.37      718.20     27.25 o 
   1   1  14     1332.87     1404.49     57.86 o 
   2   1  14     1219.02     1255.91     35.96 o 
   3   1  14      632.86      673.51     34.57 o 
   4   1  14     2612.65     2455.91     71.23 o 
   5   1  14      246.14      200.17     25.41 o 
   6   1  14       51.97       59.17     20.64 o 
   7   1  14      963.20     1044.00     51.29 o 
   8   1  14       95.35      101.22     29.60 o 
   9   1  14       21.08      111.26     44.16 o 
  10   1  14       74.71      152.05     62.24 o 
  11   1  14      308.85      384.97     60.60 o 
  12   1  14     1453.40     1217.23    118.56 o 
  13   1  14      224.10      203.13     99.92 o 
  14   1  14       11.60        0.83     58.64 o 
 -25   2  14     1390.31     1770.49    197.10 o 
 -24   2  14      168.91      114.42     95.68 o 
 -23   2  14      391.91      446.86    111.02 o 
 -22   2  14      556.21      714.34    129.48 o 
 -21   2  14      476.87      558.39    126.47 o 
 -20   2  14      536.76      569.41    108.56 o 
 -19   2  14     1256.83     1295.45    145.46 o 
 -18   2  14     1128.77     1161.57     68.02 o 
 -17   2  14    10382.32    10055.72    244.33 o 
 -16   2  14      218.06      229.80     40.52 o 
 -15   2  14       45.76       56.21     38.09 o 
 -14   2  14      977.89      909.88     90.00 o 
 -13   2  14     9368.71     9927.94    189.76 o 
 -12   2  14      209.05      210.03     24.90 o 
 -11   2  14     1427.32     1492.55     51.55 o 
 -10   2  14       94.56      103.52     16.09 o 
  -9   2  14     5398.62     5533.39     87.32 o 
  -8   2  14        6.29       15.89     10.44 o 
  -7   2  14     6423.00     7494.57    101.40 o 
  -6   2  14      615.84      686.98     22.54 o 
  -5   2  14     8577.69     8900.67    122.59 o 
  -4   2  14      271.27      276.38     17.65 o 
  -3   2  14       83.84      118.40     13.62 o 
  -2   2  14       10.64       11.79      9.64 o 
  -1   2  14      747.44      629.15     25.63 o 
   0   2  14      234.21      288.40     17.81 o 
   1   2  14       18.14       28.68     10.17 o 
   2   2  14        0.76       16.42     10.51 o 
   3   2  14      572.54      545.33     24.73 o 
   4   2  14      128.59      122.47     19.54 o 
   5   2  14      105.82      122.57     20.04 o 
   6   2  14       52.78       23.04     36.84 o 
   7   2  14      895.02      960.11     54.57 o 
   8   2  14       45.59      138.01     46.31 o 
   9   2  14      358.23      419.25     62.43 o 
  10   2  14       61.81       24.65     52.24 o 
  11   2  14     1158.39     1009.01    176.09 o 
  12   2  14       19.44      129.47    107.45 o 
  13   2  14       64.75       89.27    124.48 o 
  14   2  14        5.04      125.17    198.79 o 
 -25   3  14      432.70      710.03    127.43 o 
 -24   3  14       57.76      131.87     85.29 o 
 -23   3  14      881.28      865.27    141.31 o 
 -22   3  14        0.66      -26.29    101.80 o 
 -21   3  14      189.09      210.24     90.93 o 
 -20   3  14      163.56      118.38     80.63 o 
 -19   3  14      158.12       85.19     76.60 o 
 -18   3  14      101.61       -7.22     43.41 o 
 -17   3  14       89.75       91.42     30.76 o 
 -16   3  14      162.57      102.15     26.88 o 
 -15   3  14      335.18      310.14     41.46 o 
 -14   3  14      411.30      359.95     34.83 o 
 -13   3  14     1370.38     1438.57     56.82 o 
 -12   3  14       58.12       42.08     18.27 o 
 -11   3  14      111.44      121.12     40.32 o 
 -10   3  14      928.20      841.33     36.03 o 
  -9   3  14     2166.00     2702.97     54.21 o 
  -8   3  14     1775.74     1747.18     40.67 o 
  -7   3  14     2499.33     2708.53     51.24 o 
  -6   3  14     1066.78     1113.32     28.98 o 
  -5   3  14      469.05      332.50     20.46 o 
  -4   3  14      622.77      668.69     43.82 o 
  -3   3  14     1247.02     1340.15     44.10 o 
  -2   3  14     1288.91     1244.54     33.06 o 
  -1   3  14      433.90      378.17     26.27 o 
   0   3  14      335.00      384.77     18.70 o 
   1   3  14       25.26       29.83     10.16 o 
   2   3  14        0.67        3.92     10.53 o 
   3   3  14      512.92      474.20     31.66 o 
   4   3  14       45.53       18.12     17.74 o 
   5   3  14       58.06       76.74     22.41 o 
   6   3  14     1087.96     1091.84     57.70 o 
   7   3  14      484.86      591.35     45.35 o 
   8   3  14       47.49       90.70     79.38 o 
   9   3  14      368.09      302.52     55.43 o 
  10   3  14        8.05       26.05     56.19 o 
  11   3  14      362.07      500.12    158.88 o 
  12   3  14       22.19       41.17     40.95 o 
  13   3  14       73.22       44.18     70.91 o 
  14   3  14       41.38        8.20     65.97 o 
 -24   4  14      191.16      241.09     90.66 o 
 -23   4  14       12.52      -27.20     75.56 o 
 -22   4  14      653.56      735.20    132.18 o 
 -21   4  14      312.40      279.69    101.68 o 
 -20   4  14     2627.41     2706.56    182.22 o 
 -19   4  14      581.73      512.40    102.49 o 
 -18   4  14      471.03      433.56     71.52 o 
 -17   4  14     1098.40      909.49     63.96 o 
 -16   4  14     2599.99     2443.29    116.17 o 
 -15   4  14      475.08      417.58     44.52 o 
 -14   4  14      224.67      214.86     28.05 o 
 -13   4  14        5.14        9.37     16.67 o 
 -12   4  14     1453.79     1312.32     51.08 o 
 -11   4  14      553.17      569.28     34.95 o 
 -10   4  14     6167.02     6235.93    107.49 o 
  -9   4  14      510.41      529.68     27.50 o 
  -8   4  14     3777.43     3673.32     69.77 o 
  -7   4  14       60.92       48.79     12.18 o 
  -6   4  14      789.67      735.69     31.31 o 
  -5   4  14     1109.00     1145.76     33.36 o 
  -4   4  14      799.69      785.49     27.09 o 
  -3   4  14        0.60       38.62     20.41 o 
  -2   4  14     4563.96     4169.67    136.70 o 
  -1   4  14      344.77      372.45     29.66 o 
   0   4  14       25.07       31.40     17.06 o 
   1   4  14      282.28      318.34     31.62 o 
   2   4  14     1749.91     1605.36     58.64 o 
   3   4  14      342.65      326.43     36.91 o 
   4   4  14       26.05       60.53     25.00 o 
   5   4  14      211.59      169.59     42.42 o 
   6   4  14      365.38      400.11     44.25 o 
   7   4  14      759.10      747.56     57.03 o 
   8   4  14       18.98       18.37     26.87 o 
   9   4  14       19.38       25.24     29.10 o 
  10   4  14      549.60      401.26     60.63 o 
  11   4  14      155.95      150.56     47.78 o 
  12   4  14      812.90      926.09    115.78 o 
  13   4  14       52.34        4.63     97.77 o 
 -24   5  14      179.84       67.67     86.39 o 
 -23   5  14       18.99      128.43    146.94 o 
 -22   5  14       20.23      215.58    195.07 o 
 -21   5  14       44.08       57.42     82.88 o 
 -20   5  14       14.97       68.08     75.47 o 
 -19   5  14        0.07      -32.16     64.98 o 
 -18   5  14       15.56      -45.95     88.94 o 
 -17   5  14       13.93      -15.33     41.68 o 
 -16   5  14       91.74       55.41     29.15 o 
 -15   5  14        9.62        3.80     27.65 o 
 -14   5  14     1799.04     1646.20     60.91 o 
 -13   5  14      688.48      620.27     42.85 o 
 -12   5  14     1770.06     1910.14     54.97 o 
 -11   5  14        0.99       12.54     15.29 o 
 -10   5  14        0.39      -12.25     15.44 o 
  -9   5  14      385.98      406.34     22.45 o 
  -8   5  14     1136.03     1175.18     32.88 o 
  -7   5  14      138.72      158.58     15.27 o 
  -6   5  14      685.53      740.53     30.11 o 
  -5   5  14      199.51      186.56     14.10 o 
  -4   5  14        0.36      -12.10     12.10 o 
  -3   5  14        2.68      -15.10     15.10 o 
  -2   5  14     2315.93     2514.19     69.08 o 
  -1   5  14      485.40      397.34     32.77 o 
   0   5  14     2027.07     1932.07    149.60 o 
   1   5  14       17.80       47.86     19.76 o 
   2   5  14      244.77      240.30     30.25 o 
   3   5  14      532.13      495.99     41.35 o 
   4   5  14     3557.18     3488.01    191.14 o 
   5   5  14       51.42       35.96     25.74 o 
   6   5  14       10.90       -7.03     25.92 o 
   7   5  14      153.40      127.20     35.97 o 
   8   5  14       39.93       28.52     30.63 o 
   9   5  14      174.94      127.52     36.54 o 
  10   5  14      991.40      915.81     90.54 o 
  11   5  14      151.50      212.95     70.38 o 
  12   5  14      676.80      800.07    150.03 o 
  13   5  14       88.71       73.25     55.77 o 
 -23   6  14        0.37      -25.35     89.46 o 
 -22   6  14       11.00       22.79     90.18 o 
 -21   6  14      620.82      488.15    117.58 o 
 -20   6  14      212.57      305.68     96.07 o 
 -19   6  14        9.77       24.65     69.30 o 
 -18   6  14       10.65      -20.96     64.93 o 
 -17   6  14       71.37       41.47     47.54 o 
 -16   6  14        7.45      -15.03     36.34 o 
 -15   6  14      739.30      616.94     47.12 o 
 -14   6  14        6.16       -2.05     23.33 o 
 -13   6  14     1206.70     1237.86     56.36 o 
 -12   6  14     1066.35     1066.19     47.93 o 
 -11   6  14      434.25      364.88     29.39 o 
 -10   6  14      751.10      666.89     38.21 o 
  -9   6  14     1478.90     1427.04     45.78 o 
  -8   6  14      521.05      577.49     42.12 o 
  -7   6  14      242.44      258.53     25.63 o 
  -6   6  14      622.76      642.88     32.92 o 
  -5   6  14     1929.78     1885.71     62.75 o 
  -4   6  14       10.62      -27.81     27.81 o 
  -3   6  14     2901.51     2941.31    107.98 o 
  -2   6  14     1579.70     1325.60     51.12 o 
  -1   6  14      181.65      194.45     26.14 o 
   0   6  14       46.38       21.41     19.47 o 
   1   6  14      209.21      136.39     23.52 o 
   2   6  14      413.75      332.84     32.29 o 
   3   6  14     2157.38     2115.56    126.35 o 
   4   6  14        0.61       33.10     24.47 o 
   5   6  14      471.97      390.15     55.86 o 
   6   6  14      242.33      203.02     36.37 o 
   7   6  14      252.13      219.50     41.19 o 
   8   6  14       68.56      123.16     45.53 o 
   9   6  14       77.00       54.12     42.78 o 
  10   6  14        7.48       34.43     44.73 o 
  11   6  14       41.39       56.42     59.58 o 
  12   6  14       15.33       74.69     60.24 o 
 -22   7  14       52.53      -89.63     89.63 o 
 -21   7  14        0.16       60.04     91.50 o 
 -20   7  14       28.29       12.34     81.04 o 
 -19   7  14       65.05      -37.15     77.98 o 
 -18   7  14       41.92       90.85     78.88 o 
 -17   7  14      358.89      222.04     81.75 o 
 -16   7  14       30.54      -10.14     80.48 o 
 -15   7  14      665.74      605.83     52.07 o 
 -14   7  14      122.35       95.20     29.77 o 
 -13   7  14      806.29      827.08     48.98 o 
 -12   7  14       11.25       34.09     23.10 o 
 -11   7  14       21.26       -0.85     24.76 o 
 -10   7  14      126.91      129.48     25.43 o 
  -9   7  14       25.61       40.90     20.48 o 
  -8   7  14       37.22       30.71     22.73 o 
  -7   7  14      748.45      783.53     48.57 o 
  -6   7  14      260.13      185.98     35.97 o 
  -5   7  14     3600.82     3623.72    108.64 o 
  -4   7  14       20.33      -15.15     24.97 o 
  -3   7  14     1005.13      903.42     60.42 o 
  -2   7  14       46.86       47.56     26.04 o 
  -1   7  14      845.09      841.41     64.27 o 
   0   7  14       59.32       98.71     32.72 o 
   1   7  14      672.50      810.39     54.92 o 
   2   7  14       22.62       49.63     48.15 o 
   3   7  14     1366.19     1519.30     85.89 o 
   4   7  14      137.29      168.87     49.94 o 
   5   7  14     1004.96      929.43     81.69 o 
   6   7  14      496.62      486.65    111.35 o 
   7   7  14      316.62      352.57     68.39 o 
   8   7  14      389.84      403.69     63.67 o 
   9   7  14        1.00       62.46     62.06 o 
  10   7  14      311.18      289.50     84.09 o 
  11   7  14      633.79     1028.93    207.97 o 
 -21   8  14        3.51      -52.54     96.51 o 
 -20   8  14      959.92      975.99    170.58 o 
 -19   8  14       66.65      146.71     77.13 o 
 -18   8  14       35.84       12.10     66.34 o 
 -17   8  14      465.47      341.05     79.31 o 
 -16   8  14      251.42      231.85     68.64 o 
 -15   8  14       71.12       69.32     40.75 o 
 -14   8  14        9.77       26.03     23.06 o 
 -13   8  14      555.60      524.33     49.51 o 
 -12   8  14      333.85      341.75     41.12 o 
 -11   8  14      446.30      398.67     43.58 o 
 -10   8  14      571.42      487.55     46.06 o 
  -9   8  14       33.62       29.95     25.01 o 
  -8   8  14     1824.48     1655.06     74.66 o 
  -7   8  14      134.12      114.94     33.98 o 
  -6   8  14      155.77      107.58     41.15 o 
  -5   8  14     1648.65     1429.59     91.30 o 
  -4   8  14        2.04       38.03     36.30 o 
  -3   8  14        0.09       31.87     34.93 o 
  -2   8  14      210.01      201.89     44.16 o 
  -1   8  14     2143.65     2029.72    132.76 o 
   0   8  14        0.32       -5.89     44.42 o 
   1   8  14        0.10      -43.01     43.01 o 
   2   8  14      216.24      245.12     70.40 o 
   3   8  14        1.85        5.93     70.41 o 
   4   8  14      307.42      373.30     82.06 o 
   5   8  14        3.69       14.44     53.67 o 
   6   8  14      289.17      247.93     75.80 o 
   7   8  14      679.92      715.37    225.72 o 
   8   8  14      300.63      358.60     88.76 o 
   9   8  14        5.50      105.01     68.56 o 
  10   8  14      287.84      126.76    105.56 o 
 -20   9  14     1835.59     1988.61    317.72 o 
 -19   9  14       56.06      116.96     82.14 o 
 -18   9  14        8.19      115.71     69.50 o 
 -17   9  14       61.52      120.30     69.39 o 
 -16   9  14      531.80      604.90    222.83 o 
 -15   9  14      183.78      252.24     62.02 o 
 -14   9  14      609.68      653.93     80.91 o 
 -13   9  14        8.23        5.06     37.67 o 
 -12   9  14      128.42      223.86     80.31 o 
 -11   9  14       14.35       45.29     44.26 o 
 -10   9  14     3449.31     3481.90    143.13 o 
  -9   9  14        2.76       -3.05     39.65 o 
  -8   9  14     3307.18     3117.52    173.73 o 
  -7   9  14       34.49       67.27     43.05 o 
  -6   9  14      829.37      832.86     80.96 o 
  -5   9  14       61.82      108.45     44.33 o 
  -4   9  14       45.34        9.06     99.22 o 
  -3   9  14       44.15       37.18     50.12 o 
  -2   9  14     4779.82     4950.33    554.49 o 
  -1   9  14      299.19      238.05     70.07 o 
   0   9  14      871.95      916.94    115.82 o 
   1   9  14        0.04       31.02     53.64 o 
   2   9  14     2449.96     2389.45    161.00 o 
   3   9  14       45.27       89.27     59.31 o 
   4   9  14       10.67       62.67     59.27 o 
   5   9  14        3.19       75.47     61.81 o 
   6   9  14      830.43      883.81    121.75 o 
   7   9  14      103.28       28.63     62.63 o 
   8   9  14     1495.70     1655.85    171.24 o 
 -18  10  14      258.65      640.98    333.70 o 
 -17  10  14      251.61      678.67    132.65 o 
 -16  10  14      142.35      169.59    170.02 o 
 -15  10  14        2.52       -5.34    136.59 o 
 -14  10  14      582.70      480.04    104.96 o 
 -13  10  14      334.15      292.40     87.46 o 
 -12  10  14      119.33      -47.91    111.18 o 
 -11  10  14      340.52      431.97     88.25 o 
 -10  10  14      174.64      195.21     69.76 o 
  -9  10  14        4.78      144.64     57.25 o 
  -8  10  14      178.16      345.73     76.73 o 
  -7  10  14      294.99      370.43    129.37 o 
  -6  10  14       56.70      122.36     55.75 o 
  -5  10  14      158.08      163.61     62.87 o 
  -4  10  14      123.05      162.68     64.95 o 
  -3  10  14       65.92       78.30     55.03 o 
  -2  10  14       50.88       40.48    104.35 o 
  -1  10  14      352.02      297.99     79.22 o 
   0  10  14        5.19       17.87     65.03 o 
   1  10  14      293.91      285.74     85.21 o 
   2  10  14      816.81      781.84    135.53 o 
   3  10  14      115.33      104.17     67.69 o 
   4  10  14        2.52       67.34     83.40 o 
   5  10  14      187.22      256.00     80.06 o 
   6  10  14      352.19      272.85     81.38 o 
   7  10  14       38.96      102.75     77.75 o 
 -15  11  14        1.17     -138.71    138.71 o 
 -14  11  14       10.47       -0.80     77.56 o 
 -13  11  14      595.10      520.90    109.66 o 
 -12  11  14       30.15       48.31     73.26 o 
 -11  11  14      134.77       49.75     75.99 o 
 -10  11  14       12.66      -61.91     61.91 o 
  -9  11  14      142.95      177.38     74.25 o 
  -8  11  14      316.13      518.88    142.66 o 
  -7  11  14       25.38       96.13     62.18 o 
  -6  11  14       30.91      176.93     85.81 o 
  -5  11  14      283.56      358.65    210.17 o 
  -4  11  14       19.89       65.35     57.20 o 
  -3  11  14       19.90       47.35     82.96 o 
  -2  11  14      210.41      175.35     70.73 o 
  -1  11  14      641.15      750.66    179.80 o 
   0  11  14        2.51      126.37     60.46 o 
   1  11  14      112.24      127.37     69.32 o 
   2  11  14        5.09       34.06     69.37 o 
   3  11  14     3155.78     3448.44    209.72 o 
   4  11  14      297.14      312.87    111.25 o 
 -12  12  14       20.14       90.44     82.96 o 
 -11  12  14       18.74       52.69     83.77 o 
 -10  12  14        4.50      121.70     79.99 o 
  -9  12  14      122.67      134.03    205.75 o 
  -8  12  14      168.47      196.57    105.84 o 
  -7  12  14      120.08      226.45     85.00 o 
  -6  12  14       69.35      138.54    142.43 o 
  -5  12  14     1415.94     1371.44    146.91 o 
  -4  12  14      137.27      139.49    102.00 o 
  -3  12  14     1050.42     1433.43    226.33 o 
  -2  12  14        2.32      120.27     95.75 o 
  -1  12  14       11.99      219.41    220.41 o 
   0  12  14      258.91      778.83    358.58 o 
   1  12  14       13.04       62.11     73.84 o 
 -25   1  15       32.27       12.60     91.07 o 
 -24   1  15        1.40       87.84    118.03 o 
 -23   1  15      357.55      202.90    104.64 o 
 -22   1  15      265.71      285.78     99.87 o 
 -21   1  15      173.60       55.04     79.77 o 
 -20   1  15        7.22      -48.01     61.43 o 
 -19   1  15      373.33      296.76     84.17 o 
 -18   1  15        3.64       15.76     26.33 o 
 -17   1  15       20.35      -10.84     27.39 o 
 -16   1  15       13.94       15.22     27.62 o 
 -15   1  15     1492.20     1446.82     73.11 o 
 -14   1  15     2378.59     2211.49     86.53 o 
 -13   1  15      249.22      264.85     37.12 o 
 -12   1  15      132.18      249.68     62.04 o 
 -11   1  15      151.92      166.88     20.61 o 
 -10   1  15        0.93        0.68     10.05 o 
  -9   1  15      229.69      291.73     19.76 o 
  -8   1  15      223.24      256.64     17.35 o 
  -7   1  15      963.38      848.03     25.72 o 
  -6   1  15     2559.43     2589.86     48.46 o 
  -5   1  15      603.54      617.41     26.42 o 
  -4   1  15      278.22      381.20     21.61 o 
  -3   1  15      390.56      359.79     21.15 o 
  -2   1  15     1375.96     1411.57     38.80 o 
  -1   1  15      274.86      305.44     19.54 o 
   0   1  15      421.86      406.95     23.40 o 
   1   1  15        9.07       28.77     12.13 o 
   2   1  15     1069.16     1003.82     33.20 o 
   3   1  15      244.16      236.51     29.75 o 
   4   1  15      502.44      462.31     34.65 o 
   5   1  15      559.45      489.05     37.31 o 
   6   1  15      185.89      123.92     23.88 o 
   7   1  15      125.47      163.62     36.22 o 
   8   1  15      335.83      412.34     64.89 o 
   9   1  15      280.30      282.15     61.85 o 
  10   1  15        1.27       45.97     34.18 o 
  11   1  15      430.77      471.27    137.62 o 
  12   1  15       63.61      119.09    117.05 o 
  13   1  15      113.02       54.02     63.50 o 
  14   1  15       15.95      -50.19     50.19 o 
 -25   2  15      181.61      310.69    114.84 o 
 -24   2  15      123.05      262.77    104.81 o 
 -23   2  15      224.60      182.34    104.29 o 
 -22   2  15        1.30      -59.63     70.97 o 
 -21   2  15        0.12      107.11     80.19 o 
 -20   2  15      697.64      835.00    125.39 o 
 -19   2  15      597.72      678.17    119.80 o 
 -18   2  15        6.29       52.38     31.51 o 
 -17   2  15       94.50       52.69     28.61 o 
 -16   2  15        2.67      -19.40     23.42 o 
 -15   2  15      181.17      243.04     40.09 o 
 -14   2  15      165.28      247.34     39.57 o 
 -13   2  15      405.88      395.10     32.55 o 
 -12   2  15      694.39      841.32     42.94 o 
 -11   2  15       19.28       18.89     13.47 o 
 -10   2  15        4.89      -10.68     11.34 o 
  -9   2  15        8.13       12.67     11.92 o 
  -8   2  15      120.53       91.95     13.77 o 
  -7   2  15      157.12      159.27     14.98 o 
  -6   2  15      231.33      374.78     25.42 o 
  -5   2  15      160.74      196.67     17.30 o 
  -4   2  15        9.18        0.91     10.37 o 
  -3   2  15      364.21      382.61     21.76 o 
  -2   2  15      249.00      294.60     19.82 o 
  -1   2  15      213.08      206.18     17.78 o 
   0   2  15      448.36      497.74     23.33 o 
   1   2  15      220.49      212.08     17.63 o 
   2   2  15     1281.55     1439.85     36.82 o 
   3   2  15       38.00       28.16     17.87 o 
   4   2  15      276.34      344.04     36.51 o 
   5   2  15      208.91      302.14     28.90 o 
   6   2  15       24.25       85.36     26.51 o 
   7   2  15       11.79       32.63     25.04 o 
   8   2  15     1884.02     1980.54    101.26 o 
   9   2  15      208.08      176.32     67.01 o 
  10   2  15       14.60       23.16     34.22 o 
  11   2  15        8.21       -6.09     34.06 o 
  12   2  15       62.97       16.91     60.44 o 
  13   2  15       14.98      -35.98     39.75 o 
 -25   3  15        0.81       10.63     72.85 o 
 -24   3  15      141.49       73.19     92.68 o 
 -23   3  15       23.72       -2.66     82.03 o 
 -22   3  15     1490.67     1783.72    218.39 o 
 -21   3  15       16.02      -10.28     71.41 o 
 -20   3  15       29.19       52.86     73.40 o 
 -19   3  15      151.02       72.94    101.21 o 
 -18   3  15       80.99       57.53     50.15 o 
 -17   3  15      138.68      180.62     41.19 o 
 -16   3  15      134.41       88.91     34.44 o 
 -15   3  15      383.47      376.42     48.00 o 
 -14   3  15     2979.85     2964.44     84.52 o 
 -13   3  15        8.20       28.96     18.99 o 
 -12   3  15     1596.41     1525.61     62.74 o 
 -11   3  15      261.27      285.03     24.14 o 
 -10   3  15     1288.23     1194.70     38.63 o 
  -9   3  15      320.63      357.11     22.67 o 
  -8   3  15      619.79      645.86     27.48 o 
  -7   3  15        2.78       -2.38     10.17 o 
  -6   3  15     3237.15     3451.27     64.60 o 
  -5   3  15      463.10      424.60     31.95 o 
  -4   3  15     1252.14     1288.44     52.96 o 
  -3   3  15       67.23       53.45     12.56 o 
  -2   3  15     6178.11     6440.87    105.60 o 
  -1   3  15       21.66       21.23      9.87 o 
   0   3  15      488.96      397.33     22.36 o 
   1   3  15     1345.23     1253.01     38.56 o 
   2   3  15     1066.89      897.62     39.03 o 
   3   3  15      291.25      222.72     32.48 o 
   4   3  15     1093.01     1066.04     53.81 o 
   5   3  15     2285.05     2106.82     68.22 o 
   6   3  15       15.29       86.96     32.24 o 
   7   3  15        0.52       -0.34     25.95 o 
   8   3  15       72.60       30.27     30.76 o 
   9   3  15      178.54      132.45     49.76 o 
  10   3  15       12.84       61.64     34.52 o 
  11   3  15       15.93       30.99     41.09 o 
  12   3  15       56.90       89.53     59.41 o 
  13   3  15      266.75      293.43    157.27 o 
 -24   4  15        5.44       72.11     82.44 o 
 -23   4  15       13.34      -25.31     78.42 o 
 -22   4  15       62.37       39.38     82.07 o 
 -21   4  15     1877.85     1914.97    194.18 o 
 -20   4  15      150.11      224.41     88.49 o 
 -19   4  15        1.55      -22.48     63.63 o 
 -18   4  15      644.89      485.12     74.43 o 
 -17   4  15      953.03      910.35     62.58 o 
 -16   4  15       80.25       96.22     31.72 o 
 -15   4  15     1119.86     1098.49     61.29 o 
 -14   4  15      391.23      454.95     37.66 o 
 -13   4  15     2001.76     1915.56     70.43 o 
 -12   4  15      105.85      106.55     26.59 o 
 -11   4  15     1165.10     1126.18     40.77 o 
 -10   4  15     1519.84     1434.79     55.75 o 
  -9   4  15      890.36     1027.10     35.99 o 
  -8   4  15      344.80      350.72     22.48 o 
  -7   4  15       58.06       21.45     11.46 o 
  -6   4  15       65.06       60.43     12.04 o 
  -5   4  15      112.68      105.39     15.56 o 
  -4   4  15      392.60      404.66     23.45 o 
  -3   4  15      448.17      419.99     31.88 o 
  -2   4  15     1354.36     1198.89     47.20 o 
  -1   4  15      495.50      515.92     36.57 o 
   0   4  15     1054.09     1220.50    103.80 o 
   1   4  15     2545.83     2522.95     80.33 o 
   2   4  15      188.37      164.81     27.57 o 
   3   4  15       15.14       16.24     25.96 o 
   4   4  15       10.23       17.39     23.70 o 
   5   4  15      686.19      699.69     50.52 o 
   6   4  15      506.34      432.24     49.42 o 
   7   4  15      151.97       82.87     33.00 o 
   8   4  15      209.91      224.24     40.83 o 
   9   4  15       25.60      -26.18     28.68 o 
  10   4  15        4.87      -17.23     39.59 o 
  11   4  15        3.22       -6.28     36.48 o 
  12   4  15       15.75        9.26     59.05 o 
  13   4  15       69.25       38.29     54.72 o 
 -24   5  15       30.20      192.40    133.83 o 
 -23   5  15       44.52       85.87     85.53 o 
 -22   5  15       19.24       22.99    160.41 o 
 -21   5  15       56.97        5.71     97.80 o 
 -20   5  15        0.55       75.25    120.91 o 
 -19   5  15       22.42      -37.70     63.39 o 
 -18   5  15       37.64       46.72     65.98 o 
 -17   5  15       62.93       59.88     48.44 o 
 -16   5  15       61.25       37.52     27.35 o 
 -15   5  15        2.63        2.19     26.89 o 
 -14   5  15       73.86       86.38     25.18 o 
 -13   5  15     2184.48     2217.87     61.13 o 
 -12   5  15      346.95      322.83     26.53 o 
 -11   5  15     4726.00     4665.70     84.95 o 
 -10   5  15       33.42       56.81     16.81 o 
  -9   5  15      392.37      407.33     22.41 o 
  -8   5  15       39.67       42.60     12.50 o 
  -7   5  15     3977.33     4260.96     71.13 o 
  -6   5  15        8.58       -5.92     10.10 o 
  -5   5  15      466.40      468.97     20.73 o 
  -4   5  15       84.53       96.53     21.13 o 
  -3   5  15        4.98       -3.49     16.78 o 
  -2   5  15       56.84       46.56     19.19 o 
  -1   5  15      129.35      146.53     24.73 o 
   0   5  15      341.75      351.68     34.03 o 
   1   5  15     2387.57     2542.62    147.90 o 
   2   5  15        1.59       24.70     19.85 o 
   3   5  15       97.98       54.94     24.65 o 
   4   5  15      268.35      230.99     57.76 o 
   5   5  15     3057.20     3198.87    107.76 o 
   6   5  15      733.29      752.37     62.34 o 
   7   5  15       26.21       -7.90     29.02 o 
   8   5  15      114.44       96.17     37.84 o 
   9   5  15      203.28      157.01     47.66 o 
  10   5  15       36.74       12.23     44.50 o 
  11   5  15        0.19       39.17     62.30 o 
  12   5  15      121.15       65.79     74.68 o 
 -23   6  15        0.73      -80.40    106.05 o 
 -22   6  15      346.36      280.65    140.14 o 
 -21   6  15        3.19      180.75     83.12 o 
 -20   6  15        6.19      -43.50     71.47 o 
 -19   6  15      517.74      366.26     99.04 o 
 -18   6  15       31.80      139.92     78.41 o 
 -17   6  15        4.11      -59.35     59.35 o 
 -16   6  15       19.71        8.83     30.08 o 
 -15   6  15       64.28       43.18     25.15 o 
 -14   6  15        0.11      -21.55     21.55 o 
 -13   6  15     3069.28     2702.72     72.87 o 
 -12   6  15        1.38      -18.15     18.15 o 
 -11   6  15       57.71       48.13     19.91 o 
 -10   6  15     3046.42     2738.65     66.98 o 
  -9   6  15     1560.60     1489.70     47.04 o 
  -8   6  15       15.04       25.59     15.07 o 
  -7   6  15       12.46       -1.73     12.92 o 
  -6   6  15     2699.24     2644.43     90.24 o 
  -5   6  15      983.16     1006.80     59.26 o 
  -4   6  15        6.07      -21.35     25.80 o 
  -3   6  15       61.29       67.80     28.75 o 
  -2   6  15      637.40      567.55     40.02 o 
  -1   6  15     1494.30     1330.49     79.71 o 
   0   6  15      947.85      845.09     76.04 o 
   1   6  15      351.16      308.26     30.54 o 
   2   6  15      223.03       70.37     43.49 o 
   3   6  15       40.85       10.37     25.67 o 
   4   6  15        0.50      -18.11     23.14 o 
   5   6  15      609.59      618.73     56.26 o 
   6   6  15       59.68       56.48     31.43 o 
   7   6  15        5.85       21.62     30.53 o 
   8   6  15       18.09       28.56     32.36 o 
   9   6  15       25.41       88.92     47.54 o 
  10   6  15       45.32       96.04     49.08 o 
  11   6  15       19.99       49.01     57.34 o 
 -22   7  15       50.75      144.99    113.35 o 
 -21   7  15      160.95      124.99     99.28 o 
 -20   7  15      219.48      240.17     96.50 o 
 -19   7  15       60.82      111.63     73.04 o 
 -18   7  15      790.58      683.55    118.33 o 
 -17   7  15      243.28      310.93     91.31 o 
 -16   7  15       23.19       55.23     76.06 o 
 -15   7  15       13.78       86.18     30.16 o 
 -14   7  15      215.17      202.23     28.45 o 
 -13   7  15      204.70      220.39     28.80 o 
 -12   7  15     1678.25     1633.18     61.40 o 
 -11   7  15        0.30        2.18     18.53 o 
 -10   7  15     1256.28     1219.97     51.81 o 
  -9   7  15      204.26      200.59     32.74 o 
  -8   7  15     3775.01     3470.21    108.53 o 
  -7   7  15       23.25       -0.71     26.31 o 
  -6   7  15     6109.16     5605.28    145.49 o 
  -5   7  15       52.07       37.16     36.26 o 
  -4   7  15     2097.36     2153.59    130.78 o 
  -3   7  15      100.58      115.14     30.80 o 
  -2   7  15     6289.72     6173.89    180.89 o 
  -1   7  15       27.48      115.79     39.84 o 
   0   7  15       53.27       34.37     28.42 o 
   1   7  15       64.32       95.35     32.91 o 
   2   7  15        2.71       15.42     32.66 o 
   3   7  15      253.81      277.49     56.51 o 
   4   7  15       84.85       95.43     40.35 o 
   5   7  15      177.89      288.92     52.38 o 
   6   7  15       40.67       77.61     42.10 o 
   7   7  15        0.45       39.89     40.71 o 
   8   7  15       30.80       54.13     44.86 o 
   9   7  15      279.84      338.01     87.07 o 
  10   7  15      354.74      356.06    137.63 o 
 -21   8  15        5.35      -29.49     97.57 o 
 -20   8  15      631.37      523.71    140.60 o 
 -19   8  15        9.98       59.32     71.50 o 
 -18   8  15      386.25      477.92     86.95 o 
 -17   8  15        2.31       45.39     51.78 o 
 -16   8  15        2.54      103.45     49.45 o 
 -15   8  15      115.98       92.92     38.87 o 
 -14   8  15       37.23       -6.14     33.21 o 
 -13   8  15      116.04       60.23     30.24 o 
 -12   8  15      214.70      169.11     33.23 o 
 -11   8  15        1.09       13.97     24.89 o 
 -10   8  15      324.86      340.31     56.36 o 
  -9   8  15      350.59      254.45     41.53 o 
  -8   8  15       19.06       18.29     28.77 o 
  -7   8  15      752.11      664.43     70.44 o 
  -6   8  15      228.58      155.06     39.42 o 
  -5   8  15      580.48      454.26     61.32 o 
  -4   8  15       31.01       43.22     36.81 o 
  -3   8  15       70.86      134.77     39.83 o 
  -2   8  15      133.29       33.06     46.60 o 
  -1   8  15     1190.48     1070.55    115.33 o 
   0   8  15       18.34       29.70     49.92 o 
   1   8  15      323.40      309.62     74.93 o 
   2   8  15       36.12      100.45     58.03 o 
   3   8  15       18.53       37.60     54.91 o 
   4   8  15        6.50       22.13     53.76 o 
   5   8  15       13.32       63.17     57.37 o 
   6   8  15       53.85       10.66     57.30 o 
   7   8  15      420.95      329.89     86.49 o 
   8   8  15       85.97      113.33     68.64 o 
   9   8  15        9.31       94.67     74.07 o 
 -20   9  15        0.80       15.96     67.00 o 
 -19   9  15      360.44      349.10    106.44 o 
 -18   9  15      276.23      270.33     97.53 o 
 -17   9  15        6.06       10.77     65.30 o 
 -16   9  15      268.17      338.46     86.95 o 
 -15   9  15      637.23      648.61     80.79 o 
 -14   9  15      259.81      169.69     66.40 o 
 -13   9  15       17.51        1.88     84.45 o 
 -12   9  15       13.02       15.93     56.16 o 
 -11   9  15      277.28      223.25     66.75 o 
 -10   9  15        4.58       20.67     38.26 o 
  -9   9  15        8.47       49.28     62.06 o 
  -8   9  15       19.58       59.12     43.49 o 
  -7   9  15      178.93      168.34     63.07 o 
  -6   9  15      123.26       70.76     51.62 o 
  -5   9  15      135.10      130.93     59.56 o 
  -4   9  15       16.34      -30.04     48.23 o 
  -3   9  15      822.79      896.31    109.11 o 
  -2   9  15      541.89      514.99     89.82 o 
  -1   9  15        9.30       21.78     49.13 o 
   0   9  15       36.68      124.87     59.91 o 
   1   9  15       21.26       47.39     55.04 o 
   2   9  15      350.00      260.14    130.94 o 
   3   9  15        4.12       40.74     58.30 o 
   4   9  15        0.78       26.44     58.69 o 
   5   9  15     1398.38     1515.93    184.48 o 
   6   9  15        4.64       11.61     87.24 o 
   7   9  15      594.78      752.47    119.83 o 
   8   9  15      135.79      131.98     70.48 o 
 -18  10  15       46.80     -124.01    124.01 o 
 -17  10  15      452.24      305.51    179.23 o 
 -16  10  15        1.84       30.35    149.92 o 
 -15  10  15      152.04      121.53     79.13 o 
 -14  10  15       23.68       48.47    123.60 o 
 -13  10  15     2972.86     2984.50    277.59 o 
 -12  10  15        0.25       -4.99     60.84 o 
 -11  10  15       23.67       92.94     66.34 o 
 -10  10  15       20.61       91.58     85.30 o 
  -9  10  15      438.11      601.04    134.01 o 
  -8  10  15      131.53      135.31    106.33 o 
  -7  10  15        0.46       34.51     63.15 o 
  -6  10  15        3.13       29.83     50.48 o 
  -5  10  15      290.30      319.80     78.43 o 
  -4  10  15       12.91       -0.35     51.20 o 
  -3  10  15      222.30      216.44     69.32 o 
  -2  10  15        9.88       80.43     57.78 o 
  -1  10  15       15.91       88.78     58.24 o 
   0  10  15      227.52      298.62    104.86 o 
   1  10  15        0.94       -2.30     57.08 o 
   2  10  15       23.89       29.81     69.46 o 
   3  10  15       38.39       75.66     62.60 o 
   4  10  15        8.11       91.85     65.04 o 
   5  10  15     1153.28     1328.02    149.96 o 
   6  10  15      370.93      399.90    140.89 o 
 -15  11  15      175.24      -20.93    140.88 o 
 -14  11  15        0.31       70.56     78.40 o 
 -13  11  15       14.80      -19.99     68.94 o 
 -12  11  15     1600.34     1449.76    367.43 o 
 -11  11  15      264.04      224.36    103.38 o 
 -10  11  15      390.93      516.41    203.86 o 
  -9  11  15      183.73      210.37     75.44 o 
  -8  11  15     1605.65     1799.48    147.69 o 
  -7  11  15       16.71      182.64    114.63 o 
  -6  11  15      224.82      297.24     73.60 o 
  -5  11  15       39.94       86.87     68.49 o 
  -4  11  15      455.85      498.15     91.79 o 
  -3  11  15       39.39       19.22     76.97 o 
  -2  11  15       22.59       74.52     85.17 o 
  -1  11  15       48.41      120.76     63.40 o 
   0  11  15       44.43       76.48     59.54 o 
   1  11  15      111.87      182.88    115.63 o 
   2  11  15      315.97      325.83     91.19 o 
   3  11  15      237.08      319.09     89.35 o 
   4  11  15        6.32      221.91     78.02 o 
 -12  12  15       39.68      126.85     75.93 o 
 -11  12  15       82.26       89.64    123.47 o 
 -10  12  15       43.78        1.23     75.95 o 
  -9  12  15       30.38      123.07    185.52 o 
  -8  12  15       83.30      232.79     83.08 o 
  -7  12  15       30.27       70.90     97.97 o 
  -6  12  15      489.28      462.30    171.92 o 
  -5  12  15       65.16        8.95     85.55 o 
  -4  12  15       91.14      448.91    263.59 o 
  -3  12  15       44.06      217.07    198.42 o 
  -2  12  15       66.34      286.31    284.80 o 
  -1  12  15       40.79      169.15    106.69 o 
   0  12  15      766.70     1003.11    167.42 o 
 -26   0  16      118.67      240.48    148.86 o 
 -25   0  16      375.12      472.23    179.24 o 
 -24   0  16     5318.85     5296.16    402.07 o 
 -23   0  16      370.17      312.92    153.56 o 
 -22   0  16      491.68      346.06    138.46 o 
 -21   0  16      175.58      155.96    117.69 o 
 -20   0  16     1633.73     1677.79    204.51 o 
 -19   0  16       58.71      189.68    102.90 o 
 -18   0  16     3677.75     3896.19    184.59 o 
 -17   0  16       23.38       54.35     46.43 o 
 -16   0  16     1191.42     1220.45    144.45 o 
 -15   0  16       49.60      243.24     54.20 o 
 -14   0  16     4111.56     3667.06    161.13 o 
 -13   0  16      201.06      194.13     50.94 o 
 -12   0  16     6970.48     7157.14    175.99 o 
 -11   0  16      118.31       85.35     30.29 o 
 -10   0  16      323.14      413.51     31.51 o 
  -9   0  16       77.57       85.24     24.70 o 
  -8   0  16     9206.56     9628.16    190.89 o 
  -7   0  16       20.63       25.26     16.49 o 
  -6   0  16     9950.27    12362.13    232.62 o 
  -5   0  16     1419.85     1518.07     50.01 o 
  -4   0  16    10672.07    11661.40    221.33 o 
  -3   0  16        5.29       -7.30     12.75 o 
  -2   0  16     1562.32     1505.21     50.63 o 
  -1   0  16      600.08      638.87     35.94 o 
   0   0  16     6107.86     6563.68    166.99 o 
   1   0  16       35.40       50.78     19.76 o 
   2   0  16      502.46      553.14     48.79 o 
   3   0  16       82.72       68.37     29.56 o 
   4   0  16      320.90      438.46     57.48 o 
   5   0  16        3.74       16.15     29.33 o 
   6   0  16      129.98      182.02     39.54 o 
   7   0  16     2935.06     2995.47    120.33 o 
   8   0  16      869.85      878.31    126.44 o 
   9   0  16      625.88      574.07    119.61 o 
  10   0  16        7.10      -33.18     50.58 o 
  11   0  16      835.04      649.72    125.86 o 
  12   0  16      702.22      457.62    122.12 o 
  13   0  16      195.98      187.19     90.43 o 
 -26   1  16      288.16      225.10    106.00 o 
 -25   1  16      122.89       31.32     87.39 o 
 -24   1  16       96.24       79.84     92.02 o 
 -23   1  16      204.36      160.19     94.16 o 
 -22   1  16      282.18      384.92    104.29 o 
 -21   1  16       88.58       34.72     75.70 o 
 -20   1  16       20.39      -49.74     59.62 o 
 -19   1  16      107.94       92.29     68.89 o 
 -18   1  16        0.93       16.37     26.73 o 
 -17   1  16      612.13      542.06     55.58 o 
 -16   1  16     2126.33     2057.11     88.33 o 
 -15   1  16     1086.49     1149.68     70.76 o 
 -14   1  16     5966.71     5964.07    156.22 o 
 -13   1  16      909.20      936.45     43.20 o 
 -12   1  16     1424.64     1339.47     50.79 o 
 -11   1  16      128.32      167.59     18.99 o 
 -10   1  16      932.87     1170.20     37.05 o 
  -9   1  16        8.55        1.63     10.47 o 
  -8   1  16      441.01      657.74     33.96 o 
  -7   1  16       63.35       94.68     13.73 o 
  -6   1  16       86.66      103.74     13.84 o 
  -5   1  16      632.05      620.75     27.37 o 
  -4   1  16       51.51       21.23     11.06 o 
  -3   1  16     1223.43     1378.17     40.18 o 
  -2   1  16      346.87      421.14     22.37 o 
  -1   1  16      710.06      642.18     27.01 o 
   0   1  16      226.85      175.01     16.25 o 
   1   1  16        2.35        7.22     11.01 o 
   2   1  16       37.40       75.53     18.49 o 
   3   1  16      268.33      268.45     27.08 o 
   4   1  16       92.68       64.77     26.10 o 
   5   1  16       59.70      143.38     24.10 o 
   6   1  16      634.07      655.95     64.13 o 
   7   1  16      193.25      209.86     82.14 o 
   8   1  16       76.68       80.84     58.19 o 
   9   1  16       17.41       21.87     51.00 o 
  10   1  16      902.36      883.38    129.56 o 
  11   1  16      800.27      771.49     87.86 o 
  12   1  16        5.05      -12.77     66.53 o 
  13   1  16        7.21        8.31     51.51 o 
 -25   2  16      582.11      707.93    156.29 o 
 -24   2  16       94.71      115.08     91.81 o 
 -23   2  16     1612.72     2165.05    205.94 o 
 -22   2  16      180.57      201.47     91.71 o 
 -21   2  16     2753.04     2964.28    225.21 o 
 -20   2  16       14.01       19.65     72.16 o 
 -19   2  16     5173.33     5342.73    470.34 o 
 -18   2  16      993.77     1031.84     97.49 o 
 -17   2  16     7816.99     7683.71    312.46 o 
 -16   2  16        0.00       12.03     30.66 o 
 -15   2  16     8080.03     8308.98    218.48 o 
 -14   2  16      749.01      814.30     65.56 o 
 -13   2  16      760.01      739.76     51.57 o 
 -12   2  16      187.89      199.44     22.26 o 
 -11   2  16      659.45      820.74     34.96 o 
 -10   2  16      200.30      210.24     43.34 o 
  -9   2  16    16317.12    16784.87    234.96 o 
  -8   2  16      646.19      674.63     26.57 o 
  -7   2  16      139.53      223.55     18.17 o 
  -6   2  16      302.71      254.20     19.74 o 
  -5   2  16      177.75      148.78     18.32 o 
  -4   2  16      265.38      310.11     20.99 o 
  -3   2  16      171.24      194.44     22.11 o 
  -2   2  16      517.17      524.97     26.23 o 
  -1   2  16     3485.65     3540.45     68.07 o 
   0   2  16      254.18      281.43     20.73 o 
   1   2  16      158.89      126.28     15.34 o 
   2   2  16       43.90       53.50     13.54 o 
   3   2  16     3539.16     3564.51     83.26 o 
   4   2  16      179.46      275.80     49.24 o 
   5   2  16     2789.99     2823.93     80.78 o 
   6   2  16      655.37      694.15     46.51 o 
   7   2  16     2241.13     2109.21     90.23 o 
   8   2  16        0.92      -18.56     30.75 o 
   9   2  16       53.32       77.49     39.40 o 
  10   2  16        0.15       16.76     39.87 o 
  11   2  16       14.92       30.80     38.78 o 
  12   2  16      506.55      407.30     79.26 o 
  13   2  16       16.12       24.85     47.94 o 
 -25   3  16      748.10      710.31    140.23 o 
 -24   3  16       71.21      -29.82     80.75 o 
 -23   3  16      175.40      150.39     89.53 o 
 -22   3  16      360.69      275.02     96.30 o 
 -21   3  16       64.65       84.58     84.36 o 
 -20   3  16       76.54       47.23     73.80 o 
 -19   3  16      604.92      549.62    103.96 o 
 -18   3  16      146.17      108.56     50.51 o 
 -17   3  16       64.86       31.11     17.85 o 
 -16   3  16        5.50      -17.44     27.75 o 
 -15   3  16       84.54       68.93     32.93 o 
 -14   3  16      431.53      426.41     46.65 o 
 -13   3  16      446.86      379.11     34.67 o 
 -12   3  16      956.58      941.25     38.46 o 
 -11   3  16      177.54      215.56     21.79 o 
 -10   3  16      496.26      543.08     30.39 o 
  -9   3  16     2743.72     2723.58     54.98 o 
  -8   3  16      596.03      633.44     28.01 o 
  -7   3  16     1888.39     1911.02     46.17 o 
  -6   3  16       59.89       39.44     13.79 o 
  -5   3  16     1570.69     1678.13     41.99 o 
  -4   3  16       39.09       36.00     12.55 o 
  -3   3  16     1987.51     2058.64     82.00 o 
  -2   3  16     1039.87     1036.59     32.43 o 
  -1   3  16     1290.61     1382.19     37.80 o 
   0   3  16      903.90      870.27     32.27 o 
   1   3  16      102.24       86.37     18.61 o 
   2   3  16     1812.34     1620.62     66.95 o 
   3   3  16      576.80      652.19     68.34 o 
   4   3  16      834.36      812.02     52.63 o 
   5   3  16     2584.10     2512.19     82.95 o 
   6   3  16        3.20       16.37     23.82 o 
   7   3  16        4.72      -12.70     27.59 o 
   8   3  16       20.83      -21.20     28.27 o 
   9   3  16        8.43       39.18     31.50 o 
  10   3  16       66.16       53.49     37.80 o 
  11   3  16       19.52      -26.52     46.77 o 
  12   3  16      149.57      109.93     68.07 o 
  13   3  16       36.54       39.99     85.56 o 
 -25   4  16      217.82      186.99    111.57 o 
 -24   4  16     1015.63     1359.82    171.51 o 
 -23   4  16        0.93       -1.32     80.56 o 
 -22   4  16        8.69      -16.81     80.56 o 
 -21   4  16       84.34       81.53     81.60 o 
 -20   4  16     2049.79     1962.77    156.28 o 
 -19   4  16      132.86      137.60     74.08 o 
 -18   4  16        0.46       25.06     64.67 o 
 -17   4  16      907.02      846.54     65.42 o 
 -16   4  16     3450.75     3320.86    103.08 o 
 -15   4  16       42.71       20.13     24.71 o 
 -14   4  16     1408.68     1329.70     53.34 o 
 -13   4  16      567.65      514.87     36.47 o 
 -12   4  16      450.08      410.76     29.98 o 
 -11   4  16      518.78      509.33     33.99 o 
 -10   4  16       23.31       22.05     13.53 o 
  -9   4  16     1077.93     1044.60     34.60 o 
  -8   4  16     4006.02     3789.46     63.55 o 
  -7   4  16      304.13      344.49     20.84 o 
  -6   4  16     1227.47     1123.52     35.73 o 
  -5   4  16        0.70      -12.98     12.98 o 
  -4   4  16     1600.12     1622.72     69.12 o 
  -3   4  16        3.77        3.21     13.41 o 
  -2   4  16       70.23       89.77     50.08 o 
  -1   4  16      258.79      236.77     27.40 o 
   0   4  16       46.64       29.12     19.51 o 
   1   4  16        0.43       25.52     20.61 o 
   2   4  16       10.62       38.56     19.76 o 
   3   4  16      129.35      230.37     59.18 o 
   4   4  16      609.77      683.49     49.92 o 
   5   4  16       44.67       55.19     27.52 o 
   6   4  16     3377.10     3544.30    148.97 o 
   7   4  16       22.64       51.49     33.33 o 
   8   4  16      518.85      630.31     64.74 o 
   9   4  16        2.61       13.06     32.60 o 
  10   4  16      697.73      662.00     75.76 o 
  11   4  16        0.07        8.61     39.62 o 
  12   4  16      806.66      825.21    101.13 o 
 -24   5  16       54.63      148.75     83.51 o 
 -23   5  16        1.76       52.97     82.21 o 
 -22   5  16      163.94      202.46     90.46 o 
 -21   5  16       41.59       -7.44     73.30 o 
 -20   5  16      283.24      207.53     92.29 o 
 -19   5  16       12.30        6.33     97.56 o 
 -18   5  16      486.18      432.92     95.20 o 
 -17   5  16       73.61       36.50     50.09 o 
 -16   5  16     1805.30     1643.37     73.32 o 
 -15   5  16       21.86       26.30     26.25 o 
 -14   5  16     5262.85     5110.63    103.34 o 
 -13   5  16      226.39      209.35     24.35 o 
 -12   5  16       38.88       39.99     17.05 o 
 -11   5  16      304.45      267.02     23.67 o 
 -10   5  16     1559.05     1370.28     41.08 o 
  -9   5  16      347.75      342.54     22.17 o 
  -8   5  16       60.72       39.75     12.48 o 
  -7   5  16      247.27      244.05     17.56 o 
  -6   5  16      599.22      711.16     26.60 o 
  -5   5  16     1084.92     1056.65     39.66 o 
  -4   5  16     1188.00     1118.35     47.75 o 
  -3   5  16       69.82       60.49     20.76 o 
  -2   5  16      640.35      645.21     40.80 o 
  -1   5  16     1040.39      970.03     51.08 o 
   0   5  16    10322.57    10617.64    234.60 o 
   1   5  16      236.26      190.57     28.68 o 
   2   5  16       24.75       59.70     24.31 o 
   3   5  16      119.84      141.40     41.25 o 
   4   5  16     1303.06     1220.52     68.22 o 
   5   5  16       17.02       23.20     29.03 o 
   6   5  16     1148.85     1218.70     93.54 o 
   7   5  16       38.32       40.72     33.83 o 
   8   5  16      539.71      439.85     56.12 o 
   9   5  16      260.31      201.12     44.68 o 
  10   5  16      131.73      102.44     40.88 o 
  11   5  16       46.39      -22.59     50.99 o 
 -23   6  16        0.66      211.84     84.59 o 
 -22   6  16      180.97      266.33    116.81 o 
 -21   6  16      452.00      599.35    119.88 o 
 -20   6  16       52.57      -61.28     68.96 o 
 -19   6  16      912.51      878.51    129.24 o 
 -18   6  16        5.48       -9.90     76.98 o 
 -17   6  16      534.49      394.95    102.67 o 
 -16   6  16       29.39       10.87     35.44 o 
 -15   6  16      141.70      107.97     27.23 o 
 -14   6  16      415.87      368.92     35.35 o 
 -13   6  16      671.47      697.16     42.82 o 
 -12   6  16      245.97      230.95     25.42 o 
 -11   6  16      392.44      384.86     29.30 o 
 -10   6  16      318.95      296.60     26.65 o 
  -9   6  16      176.58      175.45     21.90 o 
  -8   6  16       23.29       29.13     18.28 o 
  -7   6  16     1268.14     1419.44     67.91 o 
  -6   6  16      221.36      177.38     34.39 o 
  -5   6  16      162.55      151.89     31.82 o 
  -4   6  16      645.54      591.61     49.79 o 
  -3   6  16     3065.10     2995.51     97.91 o 
  -2   6  16     2621.93     2357.26    101.72 o 
  -1   6  16     1912.12     1602.46     68.30 o 
   0   6  16      269.90      266.09     36.12 o 
   1   6  16       11.69       15.08     25.29 o 
   2   6  16      114.03      158.02     38.15 o 
   3   6  16     2835.97     2968.23    180.80 o 
   4   6  16       35.21       58.66     30.98 o 
   5   6  16        1.30       25.86     28.41 o 
   6   6  16       32.35       10.90     31.40 o 
   7   6  16      195.60      180.89     42.35 o 
   8   6  16       82.23       43.96     36.92 o 
   9   6  16        1.00       30.48     44.48 o 
  10   6  16      412.79      375.37     79.97 o 
  11   6  16       29.65       58.94     57.47 o 
 -22   7  16        2.39       19.11    112.40 o 
 -21   7  16      406.57      447.60    220.57 o 
 -20   7  16       33.21       96.22     87.05 o 
 -19   7  16      216.52      179.58     98.58 o 
 -18   7  16       37.21       69.20     76.08 o 
 -17   7  16      110.66      129.89     76.15 o 
 -16   7  16       58.16       93.53     99.22 o 
 -15   7  16      387.42      265.63     31.00 o 
 -14   7  16       63.94       22.09     20.37 o 
 -13   7  16     1696.91     1532.16     55.76 o 
 -12   7  16       89.10       69.27     20.68 o 
 -11   7  16      330.05      286.27     38.19 o 
 -10   7  16      226.76      208.86     39.70 o 
  -9   7  16     4532.20     4471.82    128.32 o 
  -8   7  16       62.58       25.45     30.38 o 
  -7   7  16      578.40      584.47     53.51 o 
  -6   7  16       40.33       46.78     30.21 o 
  -5   7  16     3884.73     3794.84    151.16 o 
  -4   7  16      111.80      111.92     40.68 o 
  -3   7  16     1882.64     1814.70     89.42 o 
  -2   7  16       56.47       41.88     26.50 o 
  -1   7  16     1663.51     1747.41     75.49 o 
   0   7  16      286.50      268.75     44.06 o 
   1   7  16      104.70      114.54     63.49 o 
   2   7  16      159.68      190.13     59.92 o 
   3   7  16      989.74     1142.74     94.83 o 
   4   7  16      155.18      205.46     49.33 o 
   5   7  16      864.33      847.68     83.02 o 
   6   7  16       41.74       64.35     41.52 o 
   7   7  16      500.72      648.81     78.94 o 
   8   7  16       64.78      122.25     58.10 o 
   9   7  16      805.71      911.99    125.23 o 
  10   7  16       91.92      171.10    118.54 o 
 -21   8  16      251.83      135.92     98.23 o 
 -20   8  16       24.30       42.11     76.77 o 
 -19   8  16        5.07       85.64     61.21 o 
 -18   8  16       30.05      124.38     74.92 o 
 -17   8  16      412.01      474.16     63.55 o 
 -16   8  16      131.47      217.68     50.40 o 
 -15   8  16      303.88      221.14     48.54 o 
 -14   8  16       48.41       19.05     38.68 o 
 -13   8  16        7.16      -24.86     31.42 o 
 -12   8  16     1164.72     1109.86     72.22 o 
 -11   8  16       50.08       -8.19     31.18 o 
 -10   8  16       54.81       13.02     38.09 o 
  -9   8  16      187.52      129.07     35.76 o 
  -8   8  16      500.79      486.50     64.34 o 
  -7   8  16       77.87       77.08     30.53 o 
  -6   8  16        8.19       26.05     29.00 o 
  -5   8  16      112.88       95.52     41.24 o 
  -4   8  16      287.40      220.10     49.89 o 
  -3   8  16       96.37       29.12     48.19 o 
  -2   8  16      151.60      184.60     59.96 o 
  -1   8  16        2.85       -4.17     73.26 o 
   0   8  16        0.18      -24.85     42.90 o 
   1   8  16       98.10      147.57     60.67 o 
   2   8  16      158.15      143.53     61.74 o 
   3   8  16      315.57      259.70     79.05 o 
   4   8  16        4.09       93.50     62.48 o 
   5   8  16      472.10      462.16     91.19 o 
   6   8  16      336.62      341.73     87.71 o 
   7   8  16      423.67      347.82     93.03 o 
   8   8  16      218.06      302.96     88.84 o 
   9   8  16      592.41      521.95    142.53 o 
 -20   9  16      569.12      558.97    211.54 o 
 -19   9  16       79.48      171.35     56.34 o 
 -18   9  16      593.76      782.50    106.67 o 
 -17   9  16        0.31     -107.65    107.65 o 
 -16   9  16     1302.26     1212.92    213.30 o 
 -15   9  16      100.31      131.19     68.84 o 
 -14   9  16      382.98      324.88    109.21 o 
 -13   9  16        0.85       19.70     52.93 o 
 -12   9  16      524.23      499.49     92.55 o 
 -11   9  16       42.21       70.70     56.33 o 
 -10   9  16      298.14      429.17     84.38 o 
  -9   9  16        0.42       37.03     48.60 o 
  -8   9  16      836.55     1173.43    140.39 o 
  -7   9  16       44.40       31.15     48.34 o 
  -6   9  16       24.81       97.19     59.50 o 
  -5   9  16       14.97       12.60     52.30 o 
  -4   9  16      140.45      181.64     62.97 o 
  -3   9  16      398.30      394.88     79.52 o 
  -2   9  16      115.05      117.18     56.27 o 
  -1   9  16       40.03      114.48     65.33 o 
   0   9  16     3417.06     3542.09    191.66 o 
   1   9  16      362.76      431.78     88.09 o 
   2   9  16        2.91       69.76     60.75 o 
   3   9  16        1.49        4.01     58.74 o 
   4   9  16     1473.96     1462.65    154.70 o 
   5   9  16       17.29       82.00     66.85 o 
   6   9  16     2068.47     2195.14    180.82 o 
   7   9  16      639.06      545.52    113.76 o 
 -18  10  16       67.12     -105.47    144.75 o 
 -17  10  16       99.36     -109.03    138.30 o 
 -16  10  16       25.05      -30.43    131.06 o 
 -15  10  16      165.14      183.76     81.78 o 
 -14  10  16      171.66      417.22    153.52 o 
 -13  10  16       26.44      145.80    108.26 o 
 -12  10  16       12.32      -52.11     52.11 o 
 -11  10  16       43.67       65.45     60.12 o 
 -10  10  16        2.08        5.19     56.00 o 
  -9  10  16       80.39      222.43     68.90 o 
  -8  10  16        0.09       44.44     53.12 o 
  -7  10  16      509.09      457.07     92.40 o 
  -6  10  16       54.61       41.20     59.39 o 
  -5  10  16       50.84       53.11     58.55 o 
  -4  10  16      712.66      795.91    111.62 o 
  -3  10  16      260.77      230.37     68.19 o 
  -2  10  16       29.93       75.27    122.44 o 
  -1  10  16      425.39      463.50    100.99 o 
   0  10  16      146.03      131.52     64.56 o 
   1  10  16      119.85      232.14     71.99 o 
   2  10  16        3.15       68.87     65.49 o 
   3  10  16      564.18      720.27    117.97 o 
   4  10  16        0.81      115.91     82.71 o 
   5  10  16       16.85      212.95    163.03 o 
 -15  11  16      667.28      690.09    129.02 o 
 -14  11  16       36.79      121.26     83.98 o 
 -13  11  16       15.68      -57.91     67.48 o 
 -12  11  16       84.36       94.44    144.98 o 
 -11  11  16      233.40      399.62     94.00 o 
 -10  11  16      412.44      448.44     80.93 o 
  -9  11  16      531.33      680.77    111.93 o 
  -8  11  16       33.64      108.42     66.96 o 
  -7  11  16      808.87      785.91    150.11 o 
  -6  11  16        0.03       16.09     50.53 o 
  -5  11  16     1711.82     1837.19    153.85 o 
  -4  11  16       61.69      110.44     79.44 o 
  -3  11  16      444.42      433.34     89.58 o 
  -2  11  16       33.91      130.03     60.28 o 
  -1  11  16     2809.36     2686.58    177.66 o 
   0  11  16       99.04      223.26    196.87 o 
   1  11  16      316.80      235.69    145.14 o 
   2  11  16      332.62      478.98     97.92 o 
   3  11  16      348.64      255.66     84.44 o 
 -12  12  16      103.01      166.92    112.40 o 
 -11  12  16      385.03      300.58     98.55 o 
 -10  12  16       15.31      129.54     95.64 o 
  -9  12  16       27.72      191.68     71.85 o 
  -8  12  16       35.04      333.14    290.84 o 
  -7  12  16       99.79      116.37    103.17 o 
  -6  12  16      111.42      314.50    105.80 o 
  -5  12  16       11.26      164.03    170.41 o 
  -4  12  16      111.15      139.59    136.15 o 
  -3  12  16      184.64      352.28    164.21 o 
  -2  12  16       48.40      193.60    111.79 o 
  -1  12  16      239.30      375.52    132.01 o 
 -26   1  17        0.13       -2.41    107.58 o 
 -25   1  17      107.48       87.38    115.61 o 
 -24   1  17        4.92        1.99     87.67 o 
 -23   1  17     1102.84     1169.19    159.19 o 
 -22   1  17       23.35      135.84     81.55 o 
 -21   1  17       98.12      107.98     79.74 o 
 -20   1  17      284.18      347.21     94.09 o 
 -19   1  17     3523.29     3131.75    183.93 o 
 -18   1  17       15.53       52.86     28.41 o 
 -17   1  17      762.12      644.92     64.57 o 
 -16   1  17     2001.77     1849.76     84.34 o 
 -15   1  17      101.43      130.63     36.45 o 
 -14   1  17     3463.34     3410.40    109.39 o 
 -13   1  17     2600.46     2693.34     62.30 o 
 -12   1  17       80.14       68.28     16.32 o 
 -11   1  17     2415.15     2491.04     96.32 o 
 -10   1  17     2880.95     3085.16     63.95 o 
  -9   1  17      194.62      210.76     19.66 o 
  -8   1  17     3263.21     3544.66     62.83 o 
  -7   1  17     5455.16     5606.54     86.65 o 
  -6   1  17     5019.84     4948.96     83.28 o 
  -5   1  17     4753.68     4987.18     91.56 o 
  -4   1  17       49.01       35.10     14.37 o 
  -3   1  17       23.53       49.97     14.15 o 
  -2   1  17     1552.91     1537.04     39.54 o 
  -1   1  17     2041.33     2154.40     49.46 o 
   0   1  17       20.31       21.84     11.81 o 
   1   1  17     1385.60     1398.23     59.82 o 
   2   1  17     2024.96     1856.17     56.04 o 
   3   1  17      351.42      421.97     30.82 o 
   4   1  17       67.34       89.75     22.18 o 
   5   1  17      713.96      720.98     48.73 o 
   6   1  17     2245.12     1970.61     86.60 o 
   7   1  17      414.72      386.86     61.05 o 
   8   1  17       33.89        9.73     36.25 o 
   9   1  17      152.58      228.95     70.85 o 
  10   1  17     1621.15     1560.50    110.01 o 
  11   1  17        2.86        6.85     38.97 o 
  12   1  17        1.59      -19.90     46.22 o 
 -26   2  17      191.51        8.80    155.14 o 
 -25   2  17       33.50       37.72     85.49 o 
 -24   2  17      958.32     1234.47    163.78 o 
 -23   2  17      103.73       63.65    122.01 o 
 -22   2  17      152.06      244.87     93.05 o 
 -21   2  17      183.10      148.33     83.79 o 
 -20   2  17      142.96      128.21     79.07 o 
 -19   2  17       30.01      107.12     68.71 o 
 -18   2  17      203.20      236.88     42.30 o 
 -17   2  17      903.68      963.62     73.71 o 
 -16   2  17     1865.43     1966.89    109.27 o 
 -15   2  17       90.47      106.80     34.50 o 
 -14   2  17       94.06       84.52     21.96 o 
 -13   2  17       52.31       14.60     16.33 o 
 -12   2  17       85.08       95.15     17.39 o 
 -11   2  17      124.14      115.82     18.04 o 
 -10   2  17       11.68       21.15     13.05 o 
  -9   2  17      347.35      390.72     23.53 o 
  -8   2  17      806.02      772.45     28.35 o 
  -7   2  17      111.14      117.78     16.44 o 
  -6   2  17     3940.09     4022.51     73.09 o 
  -5   2  17       99.44       99.02     15.66 o 
  -4   2  17     2694.46     3235.68     63.42 o 
  -3   2  17       29.85       54.79     14.08 o 
  -2   2  17      183.22      221.36     25.13 o 
  -1   2  17        0.26       11.45     11.69 o 
   0   2  17     1025.89     1019.49     38.04 o 
   1   2  17      574.87      547.25     29.55 o 
   2   2  17     1684.56     1724.15     58.05 o 
   3   2  17       61.05       75.46     26.52 o 
   4   2  17     1032.00     1016.87     51.82 o 
   5   2  17        0.11       23.82     29.92 o 
   6   2  17      619.16      632.91     47.37 o 
   7   2  17      248.73      228.61     39.28 o 
   8   2  17       45.72       48.42     31.57 o 
   9   2  17       52.64       83.93     37.12 o 
  10   2  17       17.44      126.28    115.84 o 
  11   2  17       14.91       -9.89     42.43 o 
  12   2  17       59.58       11.18     48.45 o 
 -25   3  17      298.53      211.17    159.16 o 
 -24   3  17      363.71      372.58    108.86 o 
 -23   3  17      216.34      237.17     97.98 o 
 -22   3  17      483.00      670.86    153.01 o 
 -21   3  17       71.56       67.06     85.93 o 
 -20   3  17      479.49      480.95    103.17 o 
 -19   3  17      581.32      611.29    107.31 o 
 -18   3  17     2141.08     1919.30    111.18 o 
 -17   3  17        4.93       -1.00     28.37 o 
 -16   3  17      547.70      565.80    102.50 o 
 -15   3  17      720.27      730.85     72.42 o 
 -14   3  17      381.39      382.15     45.75 o 
 -13   3  17      391.47      362.02     28.90 o 
 -12   3  17      938.00      995.68     38.74 o 
 -11   3  17      119.44       78.63     17.61 o 
 -10   3  17     1275.47     1172.17     39.43 o 
  -9   3  17      602.25      586.59     28.19 o 
  -8   3  17      354.64      366.86     22.05 o 
  -7   3  17      265.61      288.26     22.28 o 
  -6   3  17     2969.65     2815.28     58.70 o 
  -5   3  17      325.20      341.92     22.93 o 
  -4   3  17       17.33       24.96     12.88 o 
  -3   3  17     2681.42     2610.49     68.77 o 
  -2   3  17      582.82      624.74     33.90 o 
  -1   3  17       48.12       38.46     18.10 o 
   0   3  17      626.93      771.25     38.40 o 
   1   3  17     2706.19     2554.17     77.07 o 
   2   3  17        3.43       10.37     23.07 o 
   3   3  17       20.55       52.51     23.27 o 
   4   3  17      126.33      150.08     27.49 o 
   5   3  17       32.71       38.98     27.48 o 
   6   3  17      862.26      881.13     67.53 o 
   7   3  17       22.94       14.38     29.39 o 
   8   3  17      157.33      147.75     39.40 o 
   9   3  17       23.54       -5.55     31.68 o 
  10   3  17      418.16      563.81    143.49 o 
  11   3  17       42.43      -12.70     39.90 o 
  12   3  17        5.42       45.23     45.00 o 
 -25   4  17      279.56      343.91    111.56 o 
 -24   4  17      213.80      170.49    123.58 o 
 -23   4  17      251.83      133.83    147.65 o 
 -22   4  17        8.27       61.88     79.77 o 
 -21   4  17      998.10     1146.85    143.33 o 
 -20   4  17      158.19      156.10     82.39 o 
 -19   4  17      113.40      106.56     70.91 o 
 -18   4  17      159.07       59.26     71.52 o 
 -17   4  17     4048.64     3680.98    112.03 o 
 -16   4  17     1142.26     1012.06     62.92 o 
 -15   4  17      242.66      269.09     37.18 o 
 -14   4  17        1.04       -6.98     20.16 o 
 -13   4  17       52.02       45.66     19.14 o 
 -12   4  17      310.48      261.14     26.73 o 
 -11   4  17     6835.78     6845.67    161.40 o 
 -10   4  17      327.51      393.22     27.46 o 
  -9   4  17      487.80      520.74     27.53 o 
  -8   4  17        0.68      -11.34     11.34 o 
  -7   4  17      190.16      190.83     20.42 o 
  -6   4  17      909.23      891.81     33.92 o 
  -5   4  17       76.99       56.06     15.18 o 
  -4   4  17       29.94       38.85     12.97 o 
  -3   4  17       30.73       -3.85     18.15 o 
  -2   4  17        2.16      -22.97     22.97 o 
  -1   4  17       88.53       84.03     22.58 o 
   0   4  17       39.04       32.23     22.59 o 
   1   4  17      877.25      944.98     52.24 o 
   2   4  17       70.75      115.66     24.10 o 
   3   4  17       10.63       93.47     58.32 o 
   4   4  17       23.79       40.43     27.46 o 
   5   4  17      513.28      473.25     51.12 o 
   6   4  17      326.30      283.93     44.72 o 
   7   4  17       54.38       36.85     33.78 o 
   8   4  17      144.57      146.61     42.04 o 
   9   4  17        0.66        3.33     31.82 o 
  10   4  17      311.59      237.85     50.92 o 
  11   4  17       96.96       91.66     50.72 o 
 -24   5  17        0.39       78.27     87.39 o 
 -23   5  17       83.82       33.76     89.87 o 
 -22   5  17       47.10      -25.87    121.73 o 
 -21   5  17      146.65      118.47     84.84 o 
 -20   5  17        9.45       76.60     80.03 o 
 -19   5  17      190.77      360.42    136.80 o 
 -18   5  17       39.18      108.04     70.47 o 
 -17   5  17        0.17        9.64     31.31 o 
 -16   5  17      268.52      233.81     37.48 o 
 -15   5  17     4258.10     4033.40    107.60 o 
 -14   5  17      250.92      200.87     25.38 o 
 -13   5  17     2638.29     2499.12     60.95 o 
 -12   5  17      123.17      129.56     20.64 o 
 -11   5  17      187.96      257.62     26.39 o 
 -10   5  17      102.35       98.03     16.18 o 
  -9   5  17     2806.97     2881.12     57.89 o 
  -8   5  17       25.92       38.35     16.45 o 
  -7   5  17     1979.37     2001.21     50.26 o 
  -6   5  17       38.51       28.68     16.90 o 
  -5   5  17      675.61      756.90     90.18 o 
  -4   5  17       53.89       50.58     19.86 o 
  -3   5  17      438.23      419.68     37.70 o 
  -2   5  17      304.01      287.20     42.57 o 
  -1   5  17     1459.47     1427.77     88.98 o 
   0   5  17      517.40      511.18     46.81 o 
   1   5  17     2374.19     2187.52     73.65 o 
   2   5  17       52.74      107.50     30.53 o 
   3   5  17     1595.00     1396.46     73.26 o 
   4   5  17       17.50       32.94     27.40 o 
   5   5  17        1.22       21.62     29.40 o 
   6   5  17      716.68      554.84     57.47 o 
   7   5  17       32.67        2.94     32.67 o 
   8   5  17       13.90        5.56     43.46 o 
   9   5  17      163.71      160.37     44.46 o 
  10   5  17       35.85       29.21     37.81 o 
  11   5  17       44.26       61.38     61.96 o 
 -23   6  17       44.10      -11.28     77.62 o 
 -22   6  17      100.48      119.49     84.80 o 
 -21   6  17      142.06      152.17     88.83 o 
 -20   6  17      100.31      116.63     81.69 o 
 -19   6  17       33.55        9.23     72.90 o 
 -18   6  17       14.65      -28.26     65.36 o 
 -17   6  17      306.04      357.45     91.04 o 
 -16   6  17        1.40       30.58     28.87 o 
 -15   6  17      358.07      262.28     32.46 o 
 -14   6  17      861.78      770.54     46.36 o 
 -13   6  17        0.39       11.69     19.49 o 
 -12   6  17      362.21      354.14     29.55 o 
 -11   6  17      181.91      160.54     23.30 o 
 -10   6  17     1231.22     1284.49     50.45 o 
  -9   6  17      881.72      869.14     49.34 o 
  -8   6  17        5.75      -12.40     25.10 o 
  -7   6  17       36.32      -11.30     24.46 o 
  -6   6  17      551.98      519.55     77.97 o 
  -5   6  17       74.91       58.30     27.61 o 
  -4   6  17     1625.36     1471.34     68.88 o 
  -3   6  17     2535.49     2562.75    150.73 o 
  -2   6  17      215.01      212.21     31.96 o 
  -1   6  17       66.92      151.97     49.40 o 
   0   6  17      279.17      170.87     43.05 o 
   1   6  17      836.73      797.42     59.23 o 
   2   6  17      459.00      230.01     55.78 o 
   3   6  17     1500.30     1478.67     75.75 o 
   4   6  17      106.43       26.56     30.24 o 
   5   6  17      140.17       92.46     36.14 o 
   6   6  17        3.09       -2.49     32.50 o 
   7   6  17      158.54      225.08     53.43 o 
   8   6  17      643.60      480.34     57.94 o 
   9   6  17        4.29       35.61     46.96 o 
  10   6  17      147.93      205.60    110.85 o 
 -22   7  17     1131.56     1343.74    296.50 o 
 -21   7  17       53.85       17.25     85.09 o 
 -20   7  17      746.51      847.30    156.60 o 
 -19   7  17        2.50      -79.59    100.38 o 
 -18   7  17     1299.33     1367.93    153.52 o 
 -17   7  17       75.96       41.91     92.27 o 
 -16   7  17      681.48      748.96     83.23 o 
 -15   7  17       19.50       -4.91     21.55 o 
 -14   7  17      222.56      264.42     30.34 o 
 -13   7  17      313.61      289.18     31.38 o 
 -12   7  17      302.57      247.76     43.50 o 
 -11   7  17       24.33        3.16     29.79 o 
 -10   7  17      141.86      149.49     36.92 o 
  -9   7  17      200.18      170.18     38.50 o 
  -8   7  17     1543.78     1486.32     72.63 o 
  -7   7  17      254.62      237.07     39.37 o 
  -6   7  17     3511.51     3518.97    120.97 o 
  -5   7  17      353.10      316.10     64.33 o 
  -4   7  17      256.62      260.70     47.09 o 
  -3   7  17      309.72      507.22    151.06 o 
  -2   7  17     5455.94     5121.34    142.02 o 
  -1   7  17      404.53      422.23     54.59 o 
   0   7  17      694.66      842.86     76.13 o 
   1   7  17       85.78      137.11     74.09 o 
   2   7  17      591.52      634.41     66.80 o 
   3   7  17      392.07      421.67     56.39 o 
   4   7  17      180.18      146.32     49.81 o 
   5   7  17      106.47      101.95     44.85 o 
   6   7  17     2141.60     2234.32    243.97 o 
   7   7  17      543.62      466.67     69.85 o 
   8   7  17      268.89      277.78     60.65 o 
   9   7  17      116.41      182.98     82.31 o 
 -21   8  17        2.92      -84.25     84.25 o 
 -20   8  17        0.47      127.19    118.88 o 
 -19   8  17       32.70      118.59     62.61 o 
 -18   8  17       37.43       10.25     40.26 o 
 -17   8  17      378.74      432.55     61.23 o 
 -16   8  17        0.18        9.36     62.43 o 
 -15   8  17       26.95      -35.99     35.99 o 
 -14   8  17      141.84      139.01     55.41 o 
 -13   8  17       59.34       61.16     36.14 o 
 -12   8  17      434.75      427.56     58.96 o 
 -11   8  17        3.90       -6.11     27.80 o 
 -10   8  17        3.77        5.27     31.50 o 
  -9   8  17       89.92      148.41     41.46 o 
  -8   8  17      456.36      386.48     49.07 o 
  -7   8  17      254.71      160.81     55.52 o 
  -6   8  17       17.11        7.14     27.95 o 
  -5   8  17       16.25      -31.26     31.93 o 
  -4   8  17      385.71      325.02     64.38 o 
  -3   8  17       36.07       37.98     47.24 o 
  -2   8  17       17.90       41.20     58.17 o 
  -1   8  17       10.26       56.21     51.56 o 
   0   8  17       46.53       84.66     56.83 o 
   1   8  17        1.28       99.56     56.60 o 
   2   8  17      970.08     1043.55    189.68 o 
   3   8  17       89.10      189.04     68.36 o 
   4   8  17      105.00      167.93     71.41 o 
   5   8  17       69.59       70.93     64.36 o 
   6   8  17       96.71       80.55     70.27 o 
   7   8  17      559.89      550.39    104.34 o 
   8   8  17       69.99      171.02     91.51 o 
 -20   9  17       15.38       87.05     65.13 o 
 -19   9  17        0.70        1.88     63.78 o 
 -18   9  17        7.06      184.80    144.36 o 
 -17   9  17      202.67      280.17     82.31 o 
 -16   9  17        1.35      122.61    124.69 o 
 -15   9  17       52.78       36.28     87.02 o 
 -14   9  17        3.10       28.51     66.65 o 
 -13   9  17      294.96      431.58     87.76 o 
 -12   9  17       41.79      147.51     67.18 o 
 -11   9  17     1030.74      912.03    116.65 o 
 -10   9  17       19.39       33.98     51.78 o 
  -9   9  17      193.53      173.16    106.47 o 
  -8   9  17       35.75       22.08    107.84 o 
  -7   9  17     1620.37     1590.18    128.09 o 
  -6   9  17       33.66       89.40     88.64 o 
  -5   9  17      598.76      527.72     90.12 o 
  -4   9  17      319.82      251.67     71.62 o 
  -3   9  17      933.55      884.32    111.87 o 
  -2   9  17       15.55      138.09     58.50 o 
  -1   9  17      194.06      234.55     73.44 o 
   0   9  17       98.95      160.76    116.07 o 
   1   9  17      169.61      224.88    122.30 o 
   2   9  17        0.12       52.20     56.10 o 
   3   9  17       24.23       89.28     68.13 o 
   4   9  17      153.22      195.43     75.19 o 
   5   9  17      216.34      314.68     89.88 o 
   6   9  17      121.63      151.55     74.85 o 
 -18  10  17      142.85      295.53    153.61 o 
 -17  10  17      302.87      155.75    141.42 o 
 -16  10  17       46.87      179.54    117.38 o 
 -15  10  17      335.66      600.53    156.37 o 
 -14  10  17       27.60      -21.05    166.60 o 
 -13  10  17      205.46      204.80     73.75 o 
 -12  10  17       18.71       71.73     67.20 o 
 -11  10  17       39.15       20.81     62.54 o 
 -10  10  17        0.33       94.79     65.84 o 
  -9  10  17      412.93      399.63     87.31 o 
  -8  10  17        5.34       30.37     56.36 o 
  -7  10  17        0.72       24.45    134.15 o 
  -6  10  17       27.58       42.52     60.12 o 
  -5  10  17      282.86      375.33     82.78 o 
  -4  10  17      100.96      134.88     63.57 o 
  -3  10  17        0.53       68.14    117.98 o 
  -2  10  17      307.16      240.00     70.16 o 
  -1  10  17      499.95      724.94    107.65 o 
   0  10  17       16.13       47.96    107.74 o 
   1  10  17       28.94       36.57    115.40 o 
   2  10  17      282.83      301.92     86.36 o 
   3  10  17      101.25      165.55     73.12 o 
   4  10  17      765.79      804.34    121.11 o 
 -15  11  17        0.76      100.68     81.62 o 
 -14  11  17      162.48      194.37     89.30 o 
 -13  11  17      142.09        3.73     69.44 o 
 -12  11  17      404.92      605.52    103.09 o 
 -11  11  17        2.16       78.78     72.01 o 
 -10  11  17        5.31      141.06     64.77 o 
  -9  11  17       19.78      193.50    103.54 o 
  -8  11  17      372.15      346.39     79.19 o 
  -7  11  17        5.23      134.26     83.13 o 
  -6  11  17      739.24      651.80    105.71 o 
  -5  11  17        1.17       45.12     60.47 o 
  -4  11  17       84.42      154.32     67.36 o 
  -3  11  17       16.83      138.07    171.14 o 
  -2  11  17      332.97      389.81     86.16 o 
  -1  11  17       12.12      143.47    175.13 o 
   0  11  17     1196.05     1274.81    146.12 o 
   1  11  17      152.02      217.62    171.26 o 
   2  11  17        5.93      135.01    107.50 o 
 -11  12  17        0.11       80.78     77.35 o 
 -10  12  17       60.58      211.90     84.46 o 
  -9  12  17       11.81      109.32     90.36 o 
  -8  12  17        5.75       48.10     71.32 o 
  -7  12  17       37.78      149.04     63.93 o 
  -6  12  17      613.36      897.37    293.15 o 
  -5  12  17       31.72      142.77    123.32 o 
  -4  12  17      449.76      500.39     91.63 o 
  -3  12  17      115.16      279.04    135.07 o 
  -2  12  17      471.49      444.44    119.48 o 
 -26   0  18     4194.91     4365.95    377.32 o 
 -25   0  18      907.00     1042.49    226.39 o 
 -24   0  18      246.81      475.95    172.37 o 
 -23   0  18        0.82       44.30    113.55 o 
 -22   0  18     3375.15     3483.80    297.33 o 
 -21   0  18      564.22      541.33    152.65 o 
 -20   0  18      564.41      828.86    171.46 o 
 -19   0  18        0.10       -9.40     75.71 o 
 -18   0  18      143.18      145.30     49.20 o 
 -17   0  18       62.56       58.55     43.44 o 
 -16   0  18       50.83       51.42     50.37 o 
 -15   0  18      193.16      162.99     88.16 o 
 -14   0  18     3242.49     3883.49    166.88 o 
 -13   0  18       26.09       48.89     17.17 o 
 -12   0  18      941.11     1160.41     49.87 o 
 -11   0  18        1.79       11.74     15.21 o 
 -10   0  18      131.03      189.00     32.08 o 
  -9   0  18      194.59      211.19     32.32 o 
  -8   0  18     7328.96     7644.99    184.93 o 
  -7   0  18      394.21      482.46     39.76 o 
  -6   0  18     3550.42     4038.75     96.96 o 
  -5   0  18       17.31        0.06     15.18 o 
  -4   0  18    16082.79    16265.48    302.33 o 
  -3   0  18      336.86      417.29     37.47 o 
  -2   0  18     1702.14     1776.12     69.15 o 
  -1   0  18      121.31      157.62     28.95 o 
   0   0  18     4266.26     4315.25    126.97 o 
   1   0  18        2.99      -20.65     20.65 o 
   2   0  18      788.20      722.07     50.77 o 
   3   0  18      428.62      450.91     43.48 o 
   4   0  18        4.16       52.97     29.26 o 
   5   0  18       79.63      215.74     48.04 o 
   6   0  18     2020.24     2085.05    118.30 o 
   7   0  18      664.27      622.62    118.92 o 
   8   0  18     3384.03     3318.49    233.20 o 
   9   0  18      378.16      264.90     98.76 o 
  10   0  18      417.59      365.03    108.18 o 
  11   0  18       32.81      -23.12     61.89 o 
  12   0  18       84.68       71.71     78.04 o 
 -26   1  18        2.84       21.04     82.63 o 
 -25   1  18        1.47      -41.31    119.74 o 
 -24   1  18      162.80       65.87     84.49 o 
 -23   1  18        0.03       -6.48     77.09 o 
 -22   1  18      507.54      591.45    126.20 o 
 -21   1  18      350.87      373.14     95.07 o 
 -20   1  18      471.63      455.89    100.05 o 
 -19   1  18     1046.07     1057.03    127.51 o 
 -18   1  18      831.21      817.54     70.13 o 
 -17   1  18       53.19       48.84     31.17 o 
 -16   1  18      311.87      314.11     44.36 o 
 -15   1  18     1173.26     1207.14     69.06 o 
 -14   1  18     1097.81     1172.03     69.84 o 
 -13   1  18     1856.39     1781.72     46.38 o 
 -12   1  18     1911.91     1901.34     51.19 o 
 -11   1  18     2280.60     2212.52     54.24 o 
 -10   1  18     1543.28     1574.65     43.97 o 
  -9   1  18      717.54      806.14     32.68 o 
  -8   1  18    11934.02    12408.49    168.37 o 
  -7   1  18     4355.05     4186.85     75.39 o 
  -6   1  18     1928.13     2238.74     62.78 o 
  -5   1  18       14.19       33.39     14.17 o 
  -4   1  18     3238.47     3157.28     68.10 o 
  -3   1  18       29.19       16.22     13.69 o 
  -2   1  18     1301.50     1471.44     57.85 o 
  -1   1  18      533.36      517.11     31.63 o 
   0   1  18     1125.25     1017.70     46.33 o 
   1   1  18      695.52      749.96     63.85 o 
   2   1  18      366.45      390.70     37.98 o 
   3   1  18       15.50       60.96     20.06 o 
   4   1  18       43.90      110.48     25.54 o 
   5   1  18     2734.64     2602.24     87.24 o 
   7   1  18        0.08      -25.09     37.21 o 
   8   1  18      882.48      734.16     92.48 o 
   9   1  18     1567.07     1432.60    104.72 o 
  10   1  18       18.66       14.18     38.30 o 
  11   1  18      150.99       73.05     52.21 o 
  12   1  18        9.91       22.06     51.19 o 
 -26   2  18      247.43       93.58     96.88 o 
 -25   2  18       60.38       28.90     86.97 o 
 -24   2  18      487.24      336.45    106.46 o 
 -23   2  18        8.49       21.93    113.81 o 
 -22   2  18      134.31      153.94     86.95 o 
 -21   2  18      142.41       46.96     76.29 o 
 -20   2  18      241.34      315.95    104.25 o 
 -19   2  18     1443.67     1854.18    155.80 o 
 -18   2  18      191.24      172.00     42.11 o 
 -17   2  18     2240.32     2264.04     95.56 o 
 -16   2  18       11.71       14.70     28.53 o 
 -15   2  18     7883.49     7902.40    195.58 o 
 -14   2  18      271.30      284.45     27.47 o 
 -13   2  18      344.10      299.20     35.51 o 
 -12   2  18       45.30       41.49     15.85 o 
 -11   2  18      166.50      139.61     19.30 o 
 -10   2  18       13.22       -4.53     12.64 o 
  -9   2  18     2468.82     2357.91     74.38 o 
  -8   2  18       52.55       52.50     12.92 o 
  -7   2  18     1116.90     1461.84     41.39 o 
  -6   2  18        0.01        7.07     12.54 o 
  -5   2  18     2162.62     2266.87     51.66 o 
  -4   2  18       14.19       12.85     12.63 o 
  -3   2  18     7546.81     8125.47    127.63 o 
  -2   2  18      103.79      111.97     17.70 o 
  -1   2  18     6474.27     6544.99    110.17 o 
   0   2  18       19.34        6.49     13.03 o 
   1   2  18        2.66        7.39     19.50 o 
   2   2  18        9.98       59.70     24.65 o 
   3   2  18     1690.03     1682.34     65.59 o 
   4   2  18      694.70      784.34     67.45 o 
   5   2  18        8.90       23.88     23.46 o 
   6   2  18      141.89      137.09     34.31 o 
   7   2  18      272.53      298.18     42.66 o 
   8   2  18       54.17      100.62     35.72 o 
   9   2  18      614.03      698.69     64.95 o 
  10   2  18      889.31      927.27    114.01 o 
  11   2  18      439.65      489.76     85.42 o 
  12   2  18       23.45        2.15     57.05 o 
 -25   3  18        0.75        1.25     82.59 o 
 -24   3  18      761.64      892.48    147.60 o 
 -23   3  18        3.87       -9.73     78.20 o 
 -22   3  18       42.61      -70.77     74.07 o 
 -21   3  18      463.63      448.27    103.68 o 
 -20   3  18        1.00      -22.25     66.86 o 
 -19   3  18       21.39       -3.82     82.81 o 
 -18   3  18      129.44      181.42     78.46 o 
 -17   3  18      534.96      506.59     65.93 o 
 -16   3  18      492.89      543.14     71.76 o 
 -15   3  18     4046.43     3932.28    124.40 o 
 -14   3  18      720.85      699.36     39.11 o 
 -13   3  18     5897.81     5858.62    111.07 o 
 -12   3  18      923.10      820.18     39.35 o 
 -11   3  18     1503.56     1470.75     45.08 o 
 -10   3  18       44.40       66.76     16.34 o 
  -9   3  18       17.85       31.77     14.54 o 
  -8   3  18      467.17      407.59     26.32 o 
  -7   3  18      340.60      327.40     23.65 o 
  -6   3  18       68.82       59.65     15.98 o 
  -5   3  18     1448.02     1481.77     42.32 o 
  -4   3  18     1758.78     1695.11     44.43 o 
  -3   3  18      893.07     1057.58     57.72 o 
  -2   3  18      503.18      501.51     30.58 o 
  -1   3  18      697.84      713.17     37.62 o 
   0   3  18      669.22      633.25     44.35 o 
   1   3  18     6464.92     6367.14    139.46 o 
   2   3  18       23.17       28.39     25.00 o 
   3   3  18      437.84      373.47     36.14 o 
   4   3  18        3.93       55.69     34.77 o 
   5   3  18      667.92      668.30     59.31 o 
   6   3  18       41.00       39.86     31.49 o 
   7   3  18        0.94       20.79     32.64 o 
   8   3  18      229.40      200.90     43.24 o 
   9   3  18      145.58      168.76     43.24 o 
  10   3  18       45.43       22.25     37.42 o 
  11   3  18      105.48       25.77     47.79 o 
 -25   4  18      306.73      359.48    114.68 o 
 -24   4  18      451.92      429.22    163.23 o 
 -23   4  18       70.45      -35.20     85.63 o 
 -22   4  18      694.89      843.84    131.89 o 
 -21   4  18        6.65       36.57     73.85 o 
 -20   4  18      270.52      352.17     91.90 o 
 -19   4  18        9.51      -10.52     62.90 o 
 -18   4  18      696.25      582.13    100.81 o 
 -17   4  18       21.74       -3.48     26.51 o 
 -16   4  18       73.17       72.29     27.26 o 
 -15   4  18      302.31      272.84     38.13 o 
 -14   4  18      149.33      153.96     23.42 o 
 -13   4  18      352.49      343.41     31.44 o 
 -12   4  18      699.21      785.39     39.68 o 
 -11   4  18      606.65      596.71     34.55 o 
 -10   4  18      911.16      848.90     37.61 o 
  -9   4  18      202.01      231.99     26.09 o 
  -8   4  18     1678.19     1671.66     46.44 o 
  -7   4  18      141.44       92.44     21.46 o 
  -6   4  18       55.33       37.59     15.67 o 
  -5   4  18        1.62      -13.56     13.56 o 
  -4   4  18     1667.21     1620.57     49.01 o 
  -3   4  18      256.05      233.48     29.53 o 
  -2   4  18     2703.37     2632.29     77.35 o 
  -1   4  18      979.46     1074.69     59.98 o 
   0   4  18       30.22       23.24     21.68 o 
   1   4  18       21.60       63.85     35.24 o 
   2   4  18       73.31       68.94     41.83 o 
   3   4  18      115.79       76.21     28.78 o 
   4   4  18      633.23      616.03     57.50 o 
   5   4  18      326.28      237.90     53.39 o 
   6   4  18      406.71      405.68     51.72 o 
   7   4  18      399.17      372.51     53.39 o 
   8   4  18     1228.19     1234.62     87.73 o 
   9   4  18        0.50       51.79     37.79 o 
  10   4  18        3.70       -0.64     38.01 o 
  11   4  18       18.46      -16.68     39.36 o 
 -24   5  18        3.82      -83.93     83.93 o 
 -23   5  18        0.14       29.25    113.97 o 
 -22   5  18       82.28      -38.21     79.20 o 
 -21   5  18        0.07        9.36     76.07 o 
 -20   5  18      113.90       70.02    111.40 o 
 -19   5  18      110.59       -3.60     87.04 o 
 -18   5  18       67.69       81.10     90.33 o 
 -17   5  18      106.24       83.77     34.55 o 
 -16   5  18       43.12       35.49     37.94 o 
 -15   5  18      238.45      227.07     26.60 o 
 -14   5  18       34.99       26.68     18.14 o 
 -13   5  18       87.51       73.82     19.28 o 
 -12   5  18       38.27       73.29     18.58 o 
 -11   5  18      577.91      506.85     40.38 o 
 -10   5  18      784.54      826.61     45.93 o 
  -9   5  18       75.65       61.97     18.45 o 
  -8   5  18    14159.68    14488.32    228.64 o 
  -7   5  18       59.78       41.93     19.61 o 
  -6   5  18     1755.11     1597.62     59.01 o 
  -5   5  18       85.18       63.31     23.15 o 
  -4   5  18     9729.23     9797.88    198.38 o 
  -3   5  18     1265.56     1223.39     54.59 o 
  -2   5  18      405.32      426.46     44.78 o 
  -1   5  18      240.15      243.86     32.03 o 
   0   5  18        1.13        8.16     20.70 o 
   1   5  18        3.79       -2.45     25.54 o 
   2   5  18      339.33      248.19     40.59 o 
   3   5  18      436.34      217.94     81.20 o 
   4   5  18       56.69       27.06     30.62 o 
   5   5  18      320.24      257.84     45.36 o 
   6   5  18      100.96      163.47     42.21 o 
   7   5  18        0.21       31.16     35.43 o 
   8   5  18     1196.51     1121.82    121.78 o 
   9   5  18       14.82       16.92     35.88 o 
  10   5  18       89.88       76.63     49.01 o 
 -24   6  18        6.64      -28.60     79.94 o 
 -23   6  18       58.58      -64.38     79.02 o 
 -22   6  18        0.25       33.19     89.50 o 
 -21   6  18      161.74      174.61     93.36 o 
 -20   6  18      111.96       70.71     80.10 o 
 -19   6  18      176.93      162.76     84.09 o 
 -18   6  18       80.80        4.89     70.72 o 
 -17   6  18      237.16      169.86     80.03 o 
 -16   6  18      381.20      382.24     45.89 o 
 -15   6  18      284.63      196.90     29.62 o 
 -14   6  18      232.68      180.36     27.92 o 
 -13   6  18       53.18       39.77     20.60 o 
 -12   6  18      157.47      100.18     24.73 o 
 -11   6  18     1399.25     1380.34     53.51 o 
 -10   6  18     2334.20     2176.44     64.18 o 
  -9   6  18      300.01      256.04     39.87 o 
  -8   6  18       66.20       34.82     27.28 o 
  -7   6  18      412.50      458.97     45.87 o 
  -6   6  18      631.27      649.74     53.75 o 
  -5   6  18     2057.27     1917.73    135.39 o 
  -4   6  18      195.53      192.23     35.27 o 
  -3   6  18     2676.74     2619.13    170.55 o 
  -2   6  18      527.23      466.25     38.45 o 
  -1   6  18     2542.54     2258.94     81.45 o 
   0   6  18       97.66       42.34     29.56 o 
   1   6  18     1132.45     1105.45     65.94 o 
   2   6  18     1450.22     1553.77    148.88 o 
   3   6  18       96.13      116.76     42.40 o 
   4   6  18        0.55      -22.58     27.94 o 
   5   6  18      867.40      775.67     67.71 o 
   6   6  18       14.90       34.80     32.80 o 
   7   6  18     1211.23     1185.26     85.44 o 
   8   6  18      102.34       85.45     41.45 o 
   9   6  18      757.69      861.86     95.74 o 
 -23   7  18        4.44       61.88     85.01 o 
 -22   7  18       69.74       42.14     88.78 o 
 -21   7  18      190.83      198.55    101.45 o 
 -20   7  18       25.65       69.79     86.75 o 
 -19   7  18     1606.97     1784.67    175.51 o 
 -18   7  18        5.86       61.77     76.50 o 
 -17   7  18       16.23       -6.23     52.26 o 
 -16   7  18       78.23      104.96     35.26 o 
 -15   7  18      244.06      216.14     31.18 o 
 -14   7  18       54.17       91.23     42.79 o 
 -13   7  18     1072.11     1017.30     72.60 o 
 -12   7  18       13.71        6.96     31.38 o 
 -11   7  18       19.59       30.98     32.05 o 
 -10   7  18        2.52      -29.10     29.28 o 
  -9   7  18      698.44      573.04     55.78 o 
  -8   7  18        0.21      -28.70     28.70 o 
  -7   7  18     2908.80     2919.35    142.26 o 
  -6   7  18        1.50      116.05     31.56 o 
  -5   7  18      182.15      166.30     45.07 o 
  -4   7  18      160.63      128.59     34.33 o 
  -3   7  18       45.25       96.49     38.28 o 
  -2   7  18       33.03       31.40     33.89 o 
  -1   7  18      218.07      361.27     53.61 o 
   0   7  18      174.16      190.82     49.44 o 
   1   7  18     3376.70     3568.49    138.66 o 
   2   7  18        5.49       41.57     40.79 o 
   3   7  18      146.65      182.62     77.16 o 
   4   7  18       12.74       22.44     38.99 o 
   5   7  18      668.17      620.30     78.79 o 
   6   7  18       85.29       85.13     48.32 o 
   7   7  18      410.88      386.35     66.42 o 
   8   7  18       10.26       82.25     47.25 o 
 -21   8  18      105.19      310.14    181.33 o 
 -20   8  18       90.63       64.14     67.56 o 
 -19   8  18      472.27      373.73     88.95 o 
 -18   8  18        1.21       29.66     62.24 o 
 -17   8  18      121.21       56.70     63.82 o 
 -16   8  18      844.54      958.66    113.88 o 
 -15   8  18      252.96      265.75     70.01 o 
 -14   8  18      156.48      128.91     48.21 o 
 -13   8  18      533.30      520.19     67.41 o 
 -12   8  18      111.20       85.67     41.93 o 
 -11   8  18       26.65       32.60     34.72 o 
 -10   8  18      939.02      808.88     74.51 o 
  -9   8  18     1053.49     1211.82     86.36 o 
  -8   8  18        1.31       15.12     36.59 o 
  -7   8  18      626.94      606.59     67.04 o 
  -6   8  18      929.63      731.80     69.29 o 
  -5   8  18      124.67      152.12     43.09 o 
  -4   8  18      333.29      452.81     81.75 o 
  -3   8  18      433.72      434.07     82.61 o 
  -2   8  18       51.05      104.31     56.82 o 
  -1   8  18      432.32      399.68     84.82 o 
   0   8  18      509.62      584.19     97.03 o 
   1   8  18      229.37      265.50     74.24 o 
   2   8  18      358.60      381.77     86.34 o 
   3   8  18       65.23      100.01     63.07 o 
   4   8  18      244.97      246.30     76.73 o 
   5   8  18      342.42      379.09    148.35 o 
   6   8  18      440.02      619.67    113.07 o 
   7   8  18       51.06      306.51     89.13 o 
 -20   9  18       72.28      223.80    178.22 o 
 -19   9  18       10.60       71.68    126.91 o 
 -18   9  18      304.83      283.46     82.84 o 
 -17   9  18        0.21       82.30     60.47 o 
 -16   9  18      610.84      443.38    152.92 o 
 -15   9  18       28.93       56.33     61.60 o 
 -14   9  18       30.19        4.53     62.51 o 
 -13   9  18       10.67       50.24     63.69 o 
 -12   9  18      378.32      511.47    140.66 o 
 -11   9  18       66.01       39.84     59.73 o 
 -10   9  18       15.18       46.81     55.86 o 
  -9   9  18       76.11       93.76     60.69 o 
  -8   9  18       66.31       52.38     56.79 o 
  -7   9  18       74.67       71.88     52.88 o 
  -6   9  18        4.65       75.26     58.12 o 
  -5   9  18       70.13       79.65     54.45 o 
  -4   9  18      899.48      980.93    118.59 o 
  -3   9  18        9.06       17.71     91.68 o 
  -2   9  18     1214.27     1189.44    125.61 o 
  -1   9  18       97.70      136.67     77.52 o 
   0   9  18     1246.98     1324.91    163.33 o 
   1   9  18       27.32       56.93     63.99 o 
   2   9  18     1088.86     1151.29    136.89 o 
   3   9  18       91.20      182.26     78.73 o 
   4   9  18       43.26      187.95     74.83 o 
   5   9  18      200.91      204.16     85.19 o 
   6   9  18      371.88      335.64    143.26 o 
 -18  10  18       12.68      -57.96    108.42 o 
 -17  10  18        1.37       91.40     99.32 o 
 -16  10  18      843.04      923.34    191.98 o 
 -15  10  18       98.92       47.12     72.37 o 
 -14  10  18        4.74       48.80     66.59 o 
 -13  10  18       61.16       46.84     84.60 o 
 -12  10  18      256.15      303.76     84.10 o 
 -11  10  18       67.61       67.34     66.56 o 
 -10  10  18        0.60       -9.86     56.50 o 
  -9  10  18        0.04       52.15     57.05 o 
  -8  10  18      350.57      336.30     84.35 o 
  -7  10  18       10.26       57.79     61.01 o 
  -6  10  18        9.10       52.20     60.70 o 
  -5  10  18        0.83       57.51     57.95 o 
  -4  10  18        0.04       43.89    102.09 o 
  -3  10  18       83.51      158.98    135.79 o 
  -2  10  18      625.78      679.54    104.61 o 
  -1  10  18       62.38       61.88     78.35 o 
   0  10  18      142.16      132.94     64.79 o 
   1  10  18       11.45      103.50     68.03 o 
   2  10  18      571.44      626.41    110.14 o 
   3  10  18      599.28      510.64    100.11 o 
   4  10  18       17.60      109.38    161.32 o 
 -15  11  18      296.61      449.95     98.51 o 
 -14  11  18        4.74       96.84    323.95 o 
 -13  11  18      315.09      351.74     90.63 o 
 -12  11  18      162.26       98.83     76.42 o 
 -11  11  18     1171.81     1188.18    258.56 o 
 -10  11  18       17.82       50.60     61.21 o 
  -9  11  18      458.00      611.39    117.22 o 
  -8  11  18      139.56       83.50    103.97 o 
  -7  11  18      632.56      527.99    123.38 o 
  -6  11  18       18.79      117.34     99.71 o 
  -5  11  18     1338.09     1339.78    144.40 o 
  -4  11  18      141.92      164.15     72.53 o 
  -3  11  18       80.90      263.50    127.41 o 
  -2  11  18        5.53      104.55     60.10 o 
  -1  11  18      197.95      307.81     77.45 o 
   0  11  18       64.54      231.60     81.56 o 
   1  11  18      759.35      804.95    111.19 o 
 -11  12  18      251.85      931.18    469.81 o 
 -10  12  18        4.80       36.10     93.57 o 
  -9  12  18        5.64      219.80    113.96 o 
  -8  12  18       31.25      183.78    157.11 o 
  -7  12  18       32.34      121.30    142.00 o 
  -6  12  18       20.10       38.01    116.77 o 
  -5  12  18       52.68      132.02    159.86 o 
  -4  12  18        1.79      216.41    150.46 o 
  -3  12  18      998.20     1076.68    190.88 o 
 -26   1  19      210.28      133.17    129.53 o 
 -25   1  19      132.97      102.01     96.93 o 
 -24   1  19       40.36       94.48     87.85 o 
 -23   1  19     1199.10     1240.70    157.05 o 
 -22   1  19       90.14      156.77     87.15 o 
 -21   1  19      676.33      743.86    137.67 o 
 -20   1  19       11.55      -58.48     58.48 o 
 -19   1  19      796.58      934.68    124.53 o 
 -18   1  19      154.34      149.17     34.24 o 
 -17   1  19      526.66      597.83     58.19 o 
 -16   1  19      546.42      603.16     58.27 o 
 -15   1  19     1115.87     1136.41     85.55 o 
 -14   1  19       47.89       57.10     21.85 o 
 -13   1  19      164.88      167.73     22.08 o 
 -12   1  19     1312.15     1267.59     42.59 o 
 -11   1  19      447.10      496.39     29.74 o 
 -10   1  19        0.50       34.81     20.47 o 
  -9   1  19        5.24        5.42     13.39 o 
  -8   1  19      341.47      433.05     29.01 o 
  -7   1  19     1192.41     1111.10     35.78 o 
  -6   1  19      229.94      213.65     21.87 o 
  -5   1  19      329.73      316.36     25.13 o 
  -4   1  19     3379.62     3363.25     72.96 o 
  -3   1  19      151.05      116.73     18.93 o 
  -2   1  19        5.57        3.64     12.59 o 
  -1   1  19      359.85      333.39     31.14 o 
   0   1  19       62.47       44.23     20.54 o 
   1   1  19      228.67      261.23     32.94 o 
   2   1  19      263.47      280.50     35.20 o 
   3   1  19       47.27      135.47     46.79 o 
   4   1  19     3221.90     3003.66    113.23 o 
   5   1  19     1156.38     1210.53     80.22 o 
   6   1  19     1197.94     1143.37     84.42 o 
   7   1  19        3.65       33.57     43.79 o 
   8   1  19      254.82      229.24     52.46 o 
   9   1  19      151.07       95.69     46.62 o 
  10   1  19      620.37      567.66     73.65 o 
  11   1  19      226.23      125.60     62.10 o 
 -26   2  19      996.82     1303.35    172.62 o 
 -25   2  19      128.20      104.86     92.95 o
[truncated: 248,152 more chars]
